# Supplementary material for: The correlation between proinsulin, true insulin, proinsulin: True insulin ratio, 25(OH) D3, waist circumference and risk of prediabetes in Hainan Han adults
Source: PLoS One. 2020 Sep 3;15(9):e0238095. doi: 10.1371/journal.pone.0238095 (PMC7470272; doi:10.1371/journal.pone.0238095)
Supplement: S1 Database — (XLSX) [file pone.0238095.s001.xlsx]

## Sheet: original database
ID	location A-city B-country	Sex 1=male；2=female	Menopausal status 1=Yes；2=No	Year of Birth	Month of birth	Age	Nation 1=Han 2=Zang 3=Uyghur 4=Hui 5=Zhuang 6＝Others	Degree of education 0=illiteracy 1=primary school 2=Middlle school 3=high school/technical secondary school 4=college/junior college 5=graduate student	occupation 1=worker 2=farmer 3=staff 4=household 5＝student 6=others	Annual household income 1=<5000RMB 2=5000-10000RMB 3=1－3 wanyuan 4=3-5 wanyuan 5= 5-10wanyuan 6=>10wanyuan	Reproductive history 1=Induced abortion 2=stillborn foetus 3=neonatal death 4=normal 5=Non Pregnant	Contrast test in three month 1=yes；2=no	smoking status 1=no；2=sometimes；3=always	Passive smoking or not 1-yes;2-no	Age of passive smoking	family history of thyroid 1=yes；2=no	history of thyroid 1=yes；2=no	family history of diabete 1=yes；2=no	family history of diabete，relationship 1=grandfather 2=grandmother 3=father 4=mother 5=brother/sister 6=children	history of diabete 1=yes；2=no	diabete types 1=T1D；2=T2D；3=GDM；4=others；5=unknow	status of diabetic complication 1=yes；2=no；3=unknow	status of Hypertension 1=yes；2=no；3=unknow	hyperlipidaemia status 1=no 2=high TG 3=high TC 4=high LDL-C 5=low HDL-C 6=yes 7=unknow	Hyperuricemia status 1=yes；2=no；3=unknow	gout status 1=yes；2=no；3=unknow	height cm	weight kg	BMI	systolic pressure	diastolic pressure	Waist circumference	Heart Rate	FPG	OGTT-2hPG	TG	TC	LDL-C	HDL-C	blood uric acid	HbA1c	TSH	FT4	FT3	tpoab	tgab	Median urinary iodine	Ultrasonography of cervical lymph nodes 1=normal；2=abnormal	25(OH) D3
1	A	2	2	1987	6	29	1	4	3	3	4	2	1	1		2	1	2		2		2	2	1	2	2	155	46	19.15	120	60	68	60	3.705	5.6	1.49	4.18	1.7	1.67	287	4.4	1.94			18.13	16.27	133.03	1	25.4
2	A	2	2	1986	11	30	1	5	3	5	4	2	1	1		2	2	1	13	2		2	2	1	2	2	166	62	22.5	100	60	83	70	4.1	6.5	0.6	3.8	1.48	1.75	335	5.4	1.69			15.57	12.74	115.2		35.9
3	A	1		1977	1	40	1	5	3	6	4	2	1	2		1	2	2		2		2	2	2	2	3	170	69	23.88	125	80	83	76	4.7	6.3	1.62	4.97	2.62	1.42	422	5.8	2.1			15.67	42.58	212.96	1	30.8
4	A	2	2	1990	10	27	1	4	6	5	4	2	1	2		2	2	1	3	1	3	2	2	3	2	2	158	44	17.63	90	60	71	78	5.2	5	0.48	5.81	3.01	1.94	328	5.8	3.21			23.72	22.27	385.36	1	34.2
5	A	1		1964	3	53	1	4	6	6		2	1	2		2	2	1	3	2		2	2	34	2	2	170	60	20.76	125	80	80	72	5	5.5	1.2	6.62	3.49	2	399	5.8	2.37			16.16	12.68	174.2	1	48.9
6	A	2	2	1991	2	25	1	4	3	6	4	2	1	2		2	2	2		2		2	2	1	2	2	158	55	22.03	110	76	78	89	2.9	4.4	0.4	3.53	1.43	1.22	207	4.8	0.51			17.76	16.37	184.66		30.8
7	A	2	2	1982	11	34	1	5	6	2	4	2	1	2		1	2	1	34	1	3	2	2	3	2	2	162	41	15.62	110	80	66	70	4.55	7.3	0.72	5.4	2.69	1.87	251	5.8	1.78			327.1	469.9	19.53		25
8	A	1		1975	10	42	1	4	3	6		2	2	1	10	2	2	2		2		2	2	1	2	2	169	74	25.91	100	70	86		4.8	6.7	1.2	4.82	2.83	1.23	362	5.9	4.38	19.65		16.47	13.75	126.02		42
9	A	2	2	1985	7	32	1	5	6	5		2	1	1		2	2	1	2	2		2	2	4	2	2	168	59	20.9	110	60	80	72	4	5.6	1.09	5.09	1.19	3.24	280	5	0.86			21.07	20.78		1	15.5
10	A	2	1	1970	9	54	1	4	6	6	4	2	1	2		1	2	2		2		2	2	2	1	2	155	55	22.89	134	90	80	76	5.2	7.3	5.13	4.65	1.74	1.12	563	6.4	2.69			440	689.6	63.84	1	35.6
11	A	2	2	1990	1	27	6	4	3	1	5	2	1	2		1	2	2		2		2	2	1	2	2	150	47	20.89	93	59	71	77	4.5	5.1	0.53	4.73	1.9	2.16	212	4.7	1.83			126.9	49.69	50722.3	1	23.4
12	A	2	2	1993	12	24	1	4	6	4	5	2	1	2		2	2	2		2		2	2	1	2	2	163	53	19.95	94	60	68	70	3.7	5.4	0.68	3.98	1.48	1.8	272	5.2	1.51			24.52	21.21	49.04	1	40.6
13	A	2	2	1981	12	36	1	4	6	2	4	2	1	1		2	2	2		2		2	2	1	2	2	158	50	20.03	115	70	68	75	5.077	6.376	0.5	4.92	2.55	1.79	158	5.1	1.75			154.6	116.4	52.03		21.3
14	A	2	2	1952	6	65	1	2	2	2	4	2	1	1		2	2	2		2		2	2	1	2	2	159	51	20.17	120	80	74	68	5.227	6.174	1.04	4.89	2.82	1.3	172	5.9	3.69			49.52	46.29	97.33		15.5
15	A	2	2	1971	11	46	1	4	6	6	4	2	1	1	20	2	2	2		2		2	2	1	2	1	158	51	20.43	120	70	78	76	4.475	6.003	0.48	6.35	3.71	1.83	242	5.4	1.64			14.36	17.65	96.99	1	24.9
16	A	1		1973	7	43	1	5	6	6	4	2	1	2		2	2	2		2		2	2	3	2	2	160	58	22.66	116	78	84	70	3.8	7.4	1.71	5.94	3.45	1.5	297	5.5	0.74			16.68	58.93	129.97	1	26.1
17	A	1		1969	9	48	1	4	6	6	5	2	3	1	30	2	2	2		2		2	2	1	2	2	172	65	21.97	100	60	92	66	4.094	4.931	1.63	4.7	2.74	1.23	308	5.5	2.32			17.08	16.02	64.68	1	28.4
18	A	2	1	1970	4	47	1	4	3	1		2	1	2		2	2	2		2		2	2	1	2	2	151	50	21.93	90	60	87	60	4.834	6.149	1.19	3.89	1.82	1.48	303	5.4	2.35			17.09	13.92	183.18	1	21.3
19	A	1		1984	4	32	1	5	6	5		2	1	2		1	2	1	1234	2		2	2	2	2	2	181	87	26.56	130	80	88	70	4.4	6.5	1.15	4.98	3.2	1.34	391	5.4	2.19			16.95	15.61	75.93	1	41.8
20	A	2	2	1983	10	34	1	4	3	1	4	2	1	1		2	1	2		2		2	2	1	2	2	152	45	19.48	120	70	68	60	4.889	3.251	1.48	7.17	3.96	2.14	258	5.5	2.03			600	292.4	172.45	1	27.7
21	A	1		1980	10	36	1	5	3	5	4	2	1	2		2	2	2		2		2	1	1	2	2	173	69	23.05	126	90	85	71	5.1	7.4	1.42	3.81	1.99	1.11	373	5.6	2.28			17.31	16.53	184.97		39.7
22	A	1		1979	8	37	1	4	3	2	5	2	1	1	20	2	2	1	23	2		2	2	7	3	3	162	65	24.77	120	80	95	80	5.384	5.998	9.92	7.29	3.82	1.13	625	5.9	1.17			26.47	16.41			34.5
23	A	2	1	1968	5	49	1	4	6	5	4	2	1	1	10	2	2	2		2		2	2	1	2	1	152	50	21.64	110	55	80	60		5.762						5.6	0.46			16.53	16.64	54.3	1	26.1
24	A	2	1	1966	3	51	1	2	1	2	4	2	1	2		2	2	1	5	2		2	2	23	2	2	154	51	21.5	126	78	80	78	4.908	5.41	2.51	5.5	2.78	1.45	309	5.3	1.73			15.45	15.74	94.72	1	30.8
25	A	2	2	1986	11	30	1	4	6	5	4	2	1	1	2	2	2	1	4	2		2	2	1	2	2	160	48	18.75	120	70	70	78	4.41	4.923	0.65	4.33	2.07	1.68	333	5.1	2.58			18.11	73.7	180.75	1	31.1
26	A	2	2	1986	12	30	1	4	3	5	5	2	1	1	2	2	2	2		2		2	2	2	2	2	160	50	19.53	120	72	74	74	4.481	3.814	0.66	4.68	2.56	1.54	245	5	1.42			20.86	15.73	150.71		30
27	A	2	1	1957	5	60	1	1	6	3	4	2	1	2		2	2	1	3	2		2	2	1	2	2	143	50	24.45	130	80	78	78	6.393	6.988	0.72	4.95	2.35	1.77	279	7.3	4.22	15.65		18.94	16.02	63.16	1	41.2
28	A	2	2	1987	7	29	1	4	3	2	4	2	1	2		1	2	2		2		2	2	6	2	2	162	60	22.86	135	90	92	80	3.417	4.074	0.79	5.72	3.4	1.44	281	4.6	4.07			16.05	13.18	193.6	1	21.8
29	A	2	2	1988	10	28	1	3	6	2	5	2	1	2		2	2	1	3	2		2	2	1	2	2	158	43	17.22	90	58	65	78	4.405	4.965	0.96	4.39	2.39	1.37	286	4.7	0.83			18.94	14.55	201.99	1	42.4
30	A	2	2	1990	7	26	1	4	6	5	4	2	1	1		2	1	1	3	2		2	2	1	2	2	162	50	19.05	115	70	80	77	4.902	4.93	0.42	3.92	2.18	1.24	236		7.67	12.34		18.11	18.77	83.38		28.8
31	A	2	2	1979	5	37	1	4	6	5	4	2	1	2		2	2	1	14	2		2	2	3	2	2	155	53	22.06	110	70	80	70	5.107	6.514	0.99	5.54	2.88	1.85	251	5.6	4.17			18.52	15.97	141.72		21.1
32	A	2	2	1994	11	23	1	4	6	1	5	2	1	1		2	2	2		2		2	2	1	2	2	163	50	18.82	100	90	77	70	4.403	5.039	0.79	5.02	2.61	1.7	304	5.3	3.57			17.95	12.25	84.06	1	23.8
33	A	1		1991	4	26	1	4	6	5	4	2	1	2		2	2	1	4	2		2	2	1	2	2	175	100	32.65	120	85	110	82	4.557	9.721	2.05	6.3	3.84	1.39	488	5.6	4.68	18.69		18.66	11.84	46.67	1	22.3
34	A	2	1	1957	10	59	1	3	6	2	4	2	1	2		2	2	1	4	2		2	2	6	1	1	160	62	24.22	125	78	90	68	3.5	6.294	1.29	7.74	5.02	1.44	293	5.6	3.23			23.96	15.47	116.76	1	31.3
35	A	1		1957	10	60	1	3	6	2	4	2	1	2		2	2	2		2		2	2	7	3	3	160	60	23.44	125	70	85	70	3.209	7.78	0.74	3.38	1.84	1	244	5.1	1.78			15.74	12.66	141.48	1	30.5
36	A	1		1964	10	53	1	4	6	2		2	1	2		2	2	2		2		2	1	1	1	1	168	88	31.18	150	90	92	72	5.479	10.69	1.71	6.06	3.63	1.4	613	6.1	2.02			17.03	12.17	154.81		27
37	A	1		1964	1	53	1	4	3	6	4	2	3	1	30	2	2	2		2		2	2	2	1	2	169	60	21.01	115	68	80	68	4.289		0.93	3.75	1.75	1.53	516	5.4	1.23			17.69	12.24			31.4
38	A	2	1	1939	9	27	1	3	6	4	4	1	1	1		2	2	2		2		2	2	4	2	2	151	53	23.24	118	63	74	85	4.219	9.336	1.85	5.85	2.99	1.63	428	6.3	1.77			37.34	29.47	84.51	1	25.4
39	A	1		1996	2	21	1	4	5	3		2	3	2		2	2	2		2		2	2	1	2	2	175	80	26.12	126	74	92	70	4.471	4.941	0.99	5.2	3.34	1.16	626	5.1	2.73			17.05	12.13	40.18	1	25.9
40	A	2	2	1995	7	21	1	4	5		5	2	1	2		2	2	2		2		2	2	1	2	2	155	44	18.31	98	67	65	90	4.165	5.335	2.81	3.91	2.14	0.92	278	4.8	6.18	12		600	224.6	88.64	1	33.6
41	A	2	2	1975	11	41	1	4	6	6	4	2	1	2		2	2	2		2		2	2	1	2	2	158	60	24.03	130	80	80	70	5.009	7.425	0.47	4.96	2.7	1.54	252	5.3	1.47			22.48	13.55	134.18		20.5
42	A	2	2	1979	9	37	1	4	6	4	4	2	1	2		1	1	1	4	2		2	2	7	3	3	150	46	20.44	120	80	80	80	5.24	5.014	1.2	7.33	4.22	2.09	462	5.3	0.02	6.41	3.76	600	85.23	23.95		32.4
43	A	2	2	1987	8	29	1	4	6	2	5	2	1	2		2	2	2		2		2	2	1	2	2	164	50	18.59	116	80	76	80	4.882	6.131	0.61	4.87	2.43	1.77	224	5.2	0.54			23.08	15.31	425.48	1	23.2
44	A	1		1993	9	24	1	4	3	5		2	2	1	6	2	2	2		2		2	2	1	2	2	169	68	23.81	110	80	88	78	4.873	4.355	0.69	5.21	3.18	1.37	304	5.44	2.19			10.75	12.9	202.39	1	48.1
45	A	1		1980	7	37	1	2	2	3		2	1	2		2	2	2		2		2	2	1	2	2	169	67	23.46	120	70	88	78	5.248	3.665	1.06	3.9	1.2	1.91	214	5.6	2.07			12.8	18.77	123.82	1	57.7
46	A	2	2	1990	8	26	1	4	3	4	4	2	1	2		2	2	2		2		2	2	1	2	2	162	47	17.91	120	90	67	78	4.675	4.11	1.3	4.03	2.13	1.23	190	5.1	2.41			10.13	12.97	175.4	1	28.3
47	A	1		1988	2	29	1	4	3	5		2	2	1		2	2	2		2		2	2	1	2	2	169	78	27.31	110	70	76	70	4.478	4.15	0.76	4.96	2.48	1.79	363	5.1	1.47			15.75	16.99	212.2	1	32.6
48	A	2	1	1951	9	65	1	3	6	5	4	2	1	2		2	2	2		2		2	2	1	2	2	157	70	28.4	130	80	102	67	4.741	7.524	1.96	4.93	2.53	1.52	362	5.6	4.98	16.59		12.04	13.66	104.25	1	36.9
49	A	2	1	1967	10	50	1	4	6	4	4	2	1	2		2	2	2		2		2	2	1	2	2	169	71	24.86	120	70	90	68	5.208	5.416	1.27	4.86	2.42	1.74	135	5.3	2.97			21.34	19.45	159.26	1	28.9
50	A	2	2	1995	7	22	1	3	3	3	5	2	1	2		2	2	1	1	2		2	2	7	2	1	155	49	20.4	124	80	71	78	4.653	4.675	5.93	4.81	2.47	0.83	264	5	1.38			10.43	14.81	113.29		17.8
51	A	2	2	1992	8	25	1	3	3	1	3	2	1	2		2	2	1		2		2	2	1	2	1	160	40	15.63	100	66	86	70	3.968	4.243	0.48	3.97	1.6	1.82	241	5	2			12.21	16.47	178.78		20.2
52	A	1		1992	5	25	1	4	3	6		2	1	1		2	2	2		2		2	2	1	3	3	171	60	20.52	110	65	65	68	3.918	5.504	0.44	4.41	2.21	1.62	324	5.1	1.31			15.19	14.81	95.5		29.2
53	A	1		1964	4	53	1	1	1	4	4	2	1	2		2	2	1	5	1		2	3	6	1	2	158	52	20.83	138	86	72	80	5.746	6.348	1.32	5.44	3.35	1.09	379	5.4	4.4	15.51		31.48	17.74	107.06		29.1
54	A	2	2	1992	12	24	1	4	6	4	5	2	1	2		2	2	1	4	2		2	2	1	2	2	158	50	20.03	124	80	68	78	5.061	6.164	0.97	5.62	3.43	1.45	356	5.2	6.83	14.84		15.32	21.05	85.03		15.8
55	A	2	2	1992	12	24	1	4	6	3	5	2	1	2		2	2	2		2		2	2	1	2	2	162	52	19.81	102	78	68	70	4.285	5.083	0.51	4.54	2.3	1.58	190	4.9	2.59			11.1	14.04	176.07	1	22.1
56	A	1		1992	3	25	1	5	6	4	4	2	1	2		2	2	2		2		2	2	1	2	2	162	66	25.15	132	77	84	80	4.723	5.604	2.49	6.16	3.94	1.05	468	5.3	1.87			13.06	14.61	92.89	1	24.7
57	A	2	2	1993	6	24	6	4	6	4	5	2	1	2		2	2	2		2		2	2	1	2	2	164	55	20.45	120	95	75	80	4.404	4.287	0.55	5.88	3.03	1.98	289	5.3	1.83			17.67	439.1	111.98		27.2
58	A	2	2	1990	5	27	1	5	6	4	5	2	1	2		2	2	1	2	2		2	2	1	2	2	163	54	20.32	110	75	80	75	4.872	4.868	0.67	4.5	2.34	1.55	312	5.3	3.18			8.96	12.25	61.81	1	21.5
59	A	1		1994	6	22	1	4	5	3	4	2	2	2		2	2	2		2		3	3	7	3	3	175	70	22.86	116	72	78	60	4.213		1.31	5.76	3.45	1.51	363	5	1.69			12.67	15.92	59.94		27.9
60	A	2	2	1968	9	49	1	2	1	3	4	1	1	2		2	2	2		2		2	2	7	3	3	147	50	23.14	120	80	70	80	4.453	5.976	1.1	4.5	2.06	1.76	303	4.9	3.05			14.96	14.18	155.04	1	36.7
61	A	2	2	1977	6	40	1	1	1	3	4	2	1	2		2	2	2		2		2	2	1	2	2	157	55	22.31	110	70	78	78	4.173	4.72	0.83	4.58	2.23	1.64	225	5.1	1.69			17.75	17.15	242.94	1	26.9
62	A	2	2	1973	1	44	1	2	2	3	4	2	1	2		2	1	2		2		2	2	1	2	2	147	46	21.29	131	85	46	80	4.311	5.072	0.55	6.61	3.08	2.61	231	5.3	0.005	16.8	5.34	11.96	17.76	270.21	1	25.7
63	A	2	2	1980	2	37	1	4	6	6	4	2	1	1	16	2	2	2		2		2	2	1	2	2	160	60	23.44	100	70	76	70	4.758	5.929	0.49	4.82	2.78	1.44	263	5.2	4.26	15.6		11	12.97	477.15	1	29
64	A	2	2	1974	5	43	1	2	6	2	4	2	1	2		2	2	2		2		2	2	1	2	2	150	72	32	124	75	90	70	5.099	6.732	0.66	5.41	3.32	1.39	336	5.4	1.99			106.5	80.68	432.39	1	29.1
65	A	1		1985	11	32	1	4	3	5	4	2	3	1		2	2	2		2		2	2	1	2	2	172	58	19.61	130	70	80	78	4.544	4.384	1.68	6.24	3.63	1.44	324	5.1	1.27			16.17	15.34	266.04		34.4
66	A	2	1	1947	7	70	1	3	6	2	4	2	1	2		2	1	1	3	1		2	1	6	3	3	152	53	22.94	130	80	80	82	6.588	9.584	4.66	8.02	4.4	1.26	245	6.5	1.87			50.37	19.32	65.07	1	22.5
67	A	1		1975	12	42	1	4	6	2	4	2	3			2	2	1	4	1		2	1	6	3	2	167	69	24.74	128	80	90	76	5.273	7.637	3	6.17	4	0.83	477	6	1.3			14.88	12.78	102.02	1	19.1
68	A	1		1948	5	69	1	4	6	2	4	2	3	2		2	2	2		2		2	2	1	2	2	167	140	50.2	115	75			4.647	6.361	1.29	5.5	3.34	1.21	504	5.8	1.1			12.38	12.87	69.35	1	35.6
69	A	2	1	1955	12	62	1	2	1	3	4	2	1	2		2	2	2		2		2	2	1	2	2	166	60	21.77	117	61	85	80		6.607						5.7	3.97			17.63	16.87	134.29		29.7
70	A	1		1949	7	68	1	3	6	5	4	2	1	1		2	2	2		2		2	1	7	1	1	165	66	24.24	139	60	94	80	5.047	3.728	3.62	7.19	4.55	0.75	256	6	1.2			23.07	21.4	126.18		37.5
71	A	2	1	1967	5	50	1	2	1	3	4	2	1	2		2	1	2		2		2	2	1	2	2	160	75	29.3	126	77	100	76	6.13	8.571	0.99	5.45	3.24	1.39	373	6.5	3.43			21	15.5	133.39		23
72	A	1		1978	10	39	1	5	3	5	4	2	1	2		2	2	2		2		2	2	1	2	2	168	70	24.8	107	70	88	76	4.864	7.688	1.01	5.77	4	0.96	447	5.1	2.27			18.06	13.72	121.06		21.3
73	A	2	2	1982	5	35	1	4	6	4	4	2	1	1		2	2	2		2		2	2	1	2	2	166	50	18.14	100	70	81	70	5.14	5.919	3.54	4.5	2.27	0.76	264	5.3	2.81			14.33	14.07	48.23	1	29.5
74	A	1		1979	1	38	1	5	3	4	4	2	2	1		2	2	2		2		2	2	1	2	2	185	80	23.37	128	80	89	80	4.917	7.397	1.56	5.34	3.19	1.16	534	5.2	1.01			16.41	14.29	118.25	1	35.8
75	A	2	1	1953	7	64	1	2	2	1	4	2	1	2		2	2	2		2		2	2	1	2	3	165	70	25.71	130	85	97	75	5.769	16.18	1.32	5.19	3.07	1.21	424	6.3	2.74			18.23	14.89	50.26	1	28
76	A	1		1951	1	66	1	3	6	4	4	2	1	2		2	2	2		2		2	2	7	2	2	180	79	24.38	128	82	100	75	5.518	8.721	2.64	6.91	4.09	1.08	497	5.4	1.33			14.27	11.91	106.9	1	25
77	A	1		1973	2	45	1	4	3	4	4	2	1	1		2	2	2		2		2	2	1	2	2	162	60	22.86	90	70	82	70	5.564	7.339	2.01	6.14	3.37	1.55	407	5	1.45			9.7	13.69	132.48	1	42.4
78	A	1		1976	7	41	1	2	2	2	4	2	3	1	23	2	2	2		1	2	3	2	67	3	3	173	67	22.39	130	74	85	65	5.38	7.118	0.98	5.62	3.38	1.54	382	5.5	3.08			31.02	15.01	210.17	1	47.5
79	A	2	1	1955	1	62	1	1	6	5	4	2	1	2		2	2	1	5	2		2	3	7	3	2	150	40	17.78	140	80	68	76	5.677	11.76	1.48	6.34	3.47	1.81	448	7.3	2.22			12.29	13.26	70.74	1	34.4
80	A	2	1	1953	8	64						2	1			2	2	2		2		2		7	3	3	160	53	20.7	125	65	78	60	10.17	12.7	1.86	7.2	4.23	1.14	272	9.7	1.52			600	22.48	112.58	1	29.3
81	A	1		1982	7	34	1	4	6			2	1	2		2	2	2		2		2	2	7	2	2	170	63	21.8	110	80	82	75	4.764	8.941	1.69	5	2.68	1.23	369	5.6	4.34	17.45		10.85	12.37	136.41	1	25.9
82	A	1		1993	5	24	1	4	3	3	5	2	1	1	5	2	2	1	3	2		2	2	1	2	2	170	62	21.45	121	70	78	74	4.658	5.647	0.74	5.16	2.7	1.68	395	4.8	2.06			10.03	13.64	119.37		22.5
83	A	2	2	1983	12	34	1	4	6				1	2		2	2	1	4	2		2	2	7	2	2	162	56	21.34	110	70	80	70	4.823	5.975	1.76	5.45	3.13	1.38	310	5.5	1.68			11.23	16.34	231.7		34.9
84	A	2	2	1955	3	62	1	2	6				1	2		2	2	2		2		2	2	3456	1	1	155	62	25.81	130	90	90	70	5.1	8.061	2.46	5.55	3.12	1.36	624	5.4	5.45	15.82		13.72	17.21	104.59		33
85	A	2	2	1977	11	39	1	4	6	2	4	2	1	2		1	2	1	3 4	2		2	2	1	2	2	156	58	23.83	96	59	84	78	5.118	7.525	0.84	4.26	1.82	1.9	253	5.2	1.9			23.61	15.13	43.15	1	25.4
86	A	1		1967	2	50	1	4	3	2	4	2	1	2		2	2	2		2		2	2	3	2	2	169	71	24.86	108	60	94	70	5.173	5.684	1.34	5.47	3.58	0.88	354	5.4	1.54			11.18	15.28	128.77	1	26.1
87	A	2	2	1993	8	23	6	4	5	1	5	2	1	2		2	2	1	3	2		2	2	1	1	3	158	50	20.03	103	74	68	88	4.516	4.533	1.07	4.29	2.39	1.22	231	5.4	2.42			9.62	14.52	125.25	1	29
88	A	2	1	1963	4	54	1	3	6	5	4	2	1	2		2	2	2		2		2	2	7	2	2	149	50	22.52					5.012	10.29	2.26	6.09	3.68	1.1	366	6.1	2.22			600	439	88.18	1	24
89	A	1		1965	11	51	1	4	3	5		2	1	2		2	2	2		2		2	2	7	2	2	165	60	22.04	127	70	82	70	4.141	5.944	2.78	5.23	3	0.82	526	5.6	3.06			600	423	46.85	1	26.1
90	A	1		1989	9	27	1	4	3	5		2	1	2		2	2	2		2		3	2	7	2	2	160	60	23.44	135	80	85	78	4.611	10.41	1.29	5.89	3.64	1.36	572	5.2	2.42			329.9	304.1	111.4	1	20.8
91	A	1		1952	11	65	1	1	6	1		2	1	1		2	1	2		2		2	2	1	3	3	160	55	21.48	117	75	90	70	6.012	5.976	2.45	5.53	3.03	1.13	500	6.5	1.78			12.2	13.3	89.24		54.3
92	A	1		1964	5	53	1	2	6	1	4	2	2	1		2	2	2		2		2	2	7	2	2	170	60	20.76	105	72	85	75	4.963	8.173	0.55	4.73	2.3	1.82	423	5.7	1.49			524.7	587	127.59	1	18.5
93	A	2	2	1990	11	27	1	4	6	2	5	2	1	2		2	2	2		2		2	2	1	2	2	158	51	20.43	104	67	68	76	4.517	5.401	1.22	5.46	2.62	1.98	210	5.1	2.47			9.13	17.88	250.7	1	23.6
94	A	2	1	1964	8	52	1	3	1	1	4	2	1	2		2	1	2		2		2	2	1	2	2	150	45	20	114	76	66	80	5.223	7.274	0.59	6.24	3.48	2	198	5.7	2.39			600	66.66	175.61	1	30.5
95	A	1		1986	6	30	1	1	6	2		2	3			2	2	2		2		2	2	7	2	2	173	70	23.39	112	72	90	80	4.911	6.421	1.97	4.74	2.65	1.13	317	5.1	2.88			8.1	12.04	337.26	1	31.6
96	A	2	2	1980	8	36	1	2	6	2	4	2	1	2		2	2	2		2		2	2	1	2	2	150	45	20	121	76	68	78	5.099	7.792	2.1	4.85	2.64	1.02	376	5.2	3.41			16.31	19.53	189.79	1	27.2
97	A	2	2	1981	10	35	1	2	6	2	4	2	1	2		2	2	2		2		2	2	1	2	2	160	50	19.53	121	76	68	78	5.315	8.01	1.23	5.8	3.14	1.72	235	4.9	1.04			13.78	14.22	325.25	1	26.2
98	A	2	2	1989	10	26	1	5	3	6	5	2	1	2		2	2	2		2		2	2	1	2	2	160	46	17.97	110	70	65	70	4.633	3.796	0.52	4.5	1.94	2	215	4.9	2.21			89.15	18.46	169.44		13.8
99	A	2	2	1972	10	44	1	3	4	6	4	2	1	1		1	1	2		2		2	2	1	2	2	157	53	21.5	110	70	64	85	5.946	7.202	1.19	5.74	3.34	1.61	382	5.9	1.47			10.09	16.32	560.65		35.9
100	A	1		1976	7	40	1	4	6	6	4	2	2			1	2	2		2		2	2	1	1	2	169	58	20.31	120	70	65	85	4.93	5.4	0.77	6.06	3.97	1.26	393	5.5	3.44			11.37	14.52	295.6	1	38.7
101	A	2	2	1980	7	36	1	4	6	5	4	2	1	1		2	2	1	1	2		2	3	7	2	2	161	60	23.15	110	70	68	80	4.675	4.512	1.07	5.72	3.42	1.48	262	5.6	2.32			11.53	24.53	166.61	1	30.8
102	A	2	1	1970	11	46	1	3	3	2	4	2	1	1	46	1	2	2		2		2	2	1	2	2	150	51	22.67	120	70	69	86	5.503	8.916	0.52	6.09	3.68	1.6	308	6.1	2.82			16.16	15.51	106.56	1	39.6
103	A	1		1986	7	29	1	4	6	5	4	2	1	1	2	2	2	1	4	2		2	2	7	2	2	166	72	26.13	120	70	91	76	5.806	8.797	1.57	5.62	3.56	1.12	648	5.7	2.16			11.88	18.02	187.3	1	30.9
104	A	2	2	1988	7	28	1	4	3	2	5	2	1	1		2	2	2		2		2	2	1	2	2	162	52	19.81	87	56	84		4.351	6.007	2.2	4.84	2.82	1.01	238	4.3	4.23	16.53		233	64.98	105.3	1	19.9
105	A	2	2	1991	10	25	1	4	3	5	5	2	1	1		2	2	1		2		2	2	1	2	2	153	50	21.36					3.981	6.511	0.64	4.12	2.25	1.31	370	5.4	1.72			14.36	17.21	381.42	1	29.3
106	A	2	2	1991	2	26	1	4	3	5	5	2	1	2		2	2	2		2		2	2	1	2	2	170	58	20.07	128	75	89	75	4.807	7.189	1.09	4.66	2.89	1.09	254	5.5	1.91			12.39	16.45	214.75	1	32.1
107	A	2	1	1955	8	62	1	1	2	1	4	2	1	2		2	1	2		2		2	2	1	2	2	165	65	23.88	126	76	80	75	5.461	6.7	1.49	6.72	4	1.78	248	5.6	0.87			144.5	27.1	213.62	1	26.3
108	A	1		1984	9	33	1	4	6		4	2	3	2		2	2	2		2		2	2	7	2	2	178	85	26.83	127	72	90	82	4.699	5.744	0.93	4.09	2.26	1.2	213	5	0.82			122.7	740.1	96.89	1	37
109	A	2	2	1985	9	32	1	4	6	2	5	2	1			2	2	2		2		2	2	1	2	2	165	53	19.47	110	75	65	80	4.602	6.477	0.92	5.05	2.58	1.75	209	5.1	2.09			15.12	1078	60.23	1	35.1
110	A	2	2	1991	6	25	1	4	6	5	5	2	1	1	2	2	2	1	1	2		2	2	1	2	2	166	60	21.77	110	65	68	80	4.952	5.521	0.59	5.75	2.82	2.17	309	5.2	2.92			91.99	16.68	382.77	1	22.7
111	A	2	1	1967	9	50	1	3	1	3	4	2	1	1	22	2	2	1	4	1	2	2	2	1	2	2	152	52	22.51	90	60	80	72	8.959	18.59	1.7	5.72	3.51	1.45	377	7.6	0.88			18.14	18.82	52.34	1	17.6
112	A	2	2	1973	12	44	1	4	6	5	4	2	1	1	20	2	2	2		2		2	2	1	2	2	159	55	21.76	95	65	76	84	4.863	7.23	0.62	5.06	3.07	1.34	296	5.5	1.21			13.86	544.1	179.94	1	26
113	A	2	1	1962	10	55	1	3	4	5	4	2	1	1	20	2	2	2		2		2	2	1	2	2	156	60	24.65	120	70	85	72	5.995	7.578	0.99	5.76	3.44	1.46	351	6.4	1.35			13.57	14.72	134.44	1	34.8
114	A	1		1959	11	58	1	3	3	5		2	1	1	20	2	2	2		2		2	2	1	2	2	169	51	17.86	120	70	70	70	5.501	5.104	1.38	6.09	3.42	1.6	270	5.3	0.89			13.25	15.69	127.02	1	46.4
115	A	2	2	1986	7	31	1	4	6	4	5	2	1	2		2	2	2		2		2	2	1	2	2	160	63	24.61	91	65	85	75	4.661	6.129	1.04	5.26	2.96	1.39	283	5.3	1.1			13.28	13.87	114.01	1	21.1
116	A	2	2	1987	1	30	1	4	3	5	5	2	1	2		1	2	1	24	2		2	2	1	2	2	158	80	32.05	104	65	97	56	4.81	5.219	1.15	4.93	3.15	1.03	432	5.4	1.17			16.39	20.41	37.86	1	19.8
117	A	2	2	1978	3	39	1	3	6	4	4	2				2	2	1	3	2		2	2	1	2	2	156	57	23.42	110	90	76	80	4.76	4.598	0.49	5	2.43	1.92	297	5.3	1.88			170.4	1312	67.8	1	29.1
118	A	2	2	1972	8	45	1	3	1	3	4	2	1	2	10	2	2	1	4	2		2	2	7	3	3	152	75	32.46	116	68	98	70	4.846	5.05	2.27	6.54	4.12	1.22	420	5.8	0.55			68.18	14.03	144.16	1	31.2
119	A	2	1	1971	6	46	1	1	1	1	4	2	1			1	1	2		2		2	2	1	2	2	152	64	27.7	128	78	88	78	5.32	7.054	1.53	5.21	3.04	1.38	325	5.5	1.2			12.32	13.8	238.05	1	19.7
120	A	1		1984	3	33	1	4	6	2		2	1	2		2	2	2		2		2	2	1	2	3	170	58	20.07	123	74	88	75	5.059	7.23	0.98	5.23	3.23	1.37	406	5.8	2.04			12.14	12.02	193.47	1	21.8
121	A	1		1979	12	37	1	4	3	6	4	2	2	2		2	2	2		2		2	2	7	2	2								4.511	6.488	1.98	4.81	2.78	0.98	360	5.4	1.41			11.52	15.19	186.25	1	20.8
122	A	2		1969	8	48	1	1	1	1	4	2	1	1	18	2	2	2		2		2	2	7	2	3	153	65	27.77	98	60	85	70	4.967	5.464	1.31	4.89	2.77	1.31	489	5	2.09			14.17	90.83	294.13	1	25.7
123	A	1		1966	3	51	1	3	3			2	1			2	2	2		2		2	2	1	2	2	165	71	26.08	120	90	34	80	5.683	9.682	2.11	4.59	2.39	0.89	410	6	1.46			13.08	33.8	290.56	1	38.1
124	A	1		1987	3	30	1	4	6	5		2	1	2		1	2	2		2		2	2	7	2	2	170	70	24.22	110	75	90	80	4.574	5.337	2.17	6.95	4.62	1.03	343	15.6	1.12			15.36	11.39	191.38	1	24
125	A	1		1972	5	45	1	4	6	5		2	3	2		2	2	2		2		2	1	7	3	3	172	80	27.04	130	85	100	75	4.667	3.981	1.68	5.17	3	1.38	414	5.1	1.91			21.81	17.78	312.25	1	31.3
126	A	2	2	1974	9	43	1	4	6	5	1	2	1			2	1	2		2		2	2	1	2	2	157	63	25.56	120	88	90	78	5.173	5.184	0.79	4.66	2.59	1.36	301	5.2	1.18			14.24	13.01	112.87	1	36.4
127	A	2	1	1969	6	48	1	3	1	3	4	2	1	1	2	2	2	2		2		2	2	1	2	2	152	53	22.94	100	75	85	78	4.574	7.382	0.86	4.33	1.83	2.03	257	5.3	2.49			524	154.8	144.11	1	25.1
128	A	1		1944	6	73	1	2	6	5	1	2	3	2	2	2	2	2		2		2	2	1	2	2	162	58	22.1	120	70	80	72	4.356	7.44	0.96	5.29	3.18	1.32	466	5.4	0.67			15.33	12.98	114.84	1	45.9
129	A	2	1	1954	11	63	1	2	6	5	4	2	1	2		2	1	2		2		2	2	2	2	2	152	61	26.4	116	68	75	70	7.32	12.7	2.72	5.73	3.42	1.19	418	8.3	1.11			24.03	24.03	357.53	1	39.7
130	A	2	2	1975	6	42	1	1	1	1	4	2	1	1		2	2	2		2		2	2	1	2	2	155	46	19.15	118	71	70	69	4.39	4.927	0.77	3.79	1.75	1.57	160	5.7	1.35			30.21	732.3	156.42	1	29.8
131	A	1		1977	2	40	1	2	6			2	2			2	2	2		2		2	2	7	3	3	166	70	25.4	110	68	70	65	4.407	7.139	1.88	4.31	2.29	1.19	433	5.4	1.39			11.65	13.35	239.71	1	26.4
132	A	2		1977	8	40	1	2	6			2	1			2	2	2		2		2	2	7	3	3	160	50	19.53	120	72	88	72	5.006	16.53	0.92	4.4	2.51	1.31	330	6.8	2.02			22.53	47.14	94.19	1	16
133	A	2	2	1973	11	44	1	4		6	4	2	1	2		2	2	1	4	2		2	2	1	2	2	159	65	25.71	120	80	75	66	4.7	8.269	0.92	5.03	2.53	1.78	322	2.9	2.1			28.87	79.24	1619.91	1	27.2
134	A	2	2	1975	12	42	1	4	6	5	4	2	1	1	16	2	1	2		2		2	2	1	2	2	155	65	27.06	125	70	70	78	5.241	7.214	0.71	5.03	3.11	1.32	295	5.5	1.54			13.91	20.01	78.74	1	26.4
135	A	2	2	1978	7	39	1	4	6	5	4	2	1	2		2	2	2		2		2	2	1	2	2	160	53	20.7	104	71	71	91	4.8	5.366	0.36	4.85	2.56	1.73	218	5.2	4.57	16.17		12.12	115.8	219.32	1	20.1
136	A	2	2	1979	11	38	1	4	6	4	4	2	1	1		1	2	2		2		2	2	1	2	2	159	51	20.17	110	75	68	72	4.389	7.183	0.71	4.57	2.53	1.48	185	5.3	0.99			42.14	12.72	203.21	1	31.7
137	A	2	2	1970	7	47	1	2	1	3	4	2	1	1	24	2	2	1	5	2		2	1	1	2	1	155	77	32.05	120	90	90	85	5.473	5.098	1.06	4.73	2.65	1.34	366	5.5	2.45			25.4	21.52	194.05	1	22.1
138	A	2	2	1975	6	42	1	4	6	4	4	2	1	1	15	1	1	2		2		2	2	1	2	2	153	53	22.64	104	81	75	89	4.975	5.305	0.7	4.21	2.49	1.17	297	5.3	0.07	22.56	5.78	600	88.26	587.72	1	18.8
139	A	1		1958	6	59	1	4		6		2	1	2		2	2	1	5	2		2	2	1	2	2	162	72	27.43	135	72	94	88	6.083	10.48	0.89	5	3	1.31	375	6.3	2.86			17.54	12.21	209.8	1	46.1
140	A	2		1970	12	47	1	4	6	6	4	2	1	1	10	2	2	2		2		2	2	1	2	2	160	50	19.53	110	70	70		4.844	4.978	1.74	5.06	3.09	0.97	331	4.5	0.89			21.18	16.73	157.21	1	36
141	A	2	2	1951	2	66	1	3	1	1	4	2	1	2		2	1	2		2		2	2	1	3	3	162	66	25.15	116	70	100	69	5.204	7.11	0.85	5.67	3.33	1.53	293	5.9	4.87	12.2		19.15	14.29	113.3	1	23.5
142	A	2	2	1965	7	51	1	3	6	6	4	2	1	1		2	2	2		2		2	2	1	2	2	150	50	22.22	115	68	78	65	4.548	6.94	1.07	4.68	2.88	1.56	313	6	2.02			13.74	12.72	102.64	1	15.4
143	A	2	1	1963	11	54	1	1	3	2	4	2	1	2		2	2	1	4	2		2	2	23	2	2	151	64	28.07	106	67	97	67	3.67	5.589	1.11	6.31	4.19	1.21	360	5.7	3.8			19.53	14.01	69.23	1	34.1
144	A	2	2	1966	10	50	6	1	3	1	4	2	1	2		2	2	2		2		2	2	1	2	2	158	50	20.03	110	70	80	78	4.294	5.702	0.73	4.03	1.79	1.6	225	3.9	4.15			600	346.1	75.26	1	19.3
145	A	2	1	1960	7	57	1	2	4	5	4	2	1	2		2	2	2		2		2	2	1	3	2	161	57	21.99	137	71	92	62	4.572	6.198	2.9	6.84	3.98	0.99	252	5.3	1.01			14.47	14.07	107.33	1	32.1
146	A	2	2	1970	2	47	1	3	1	1	4	2	1	2		2	2	2		2		3	2	1	2	3	158	50	20.03	110	70	80	78	4.323	5.708	0.78	3.75	2.23	1.03	345	5.1	0.01	24.04	6.24	176.2	597.7	458.55	1	13.4
147	A	1		1964	9	53	1	3	1	3	4	2	3	1		2	2	2		2		2	2	1	2	2	165	55	20.2	108	68	70	68	5.232	6.703	1.14	6.32	4.28	1.13	385	5.8	1.18			15.24	12.77	35.88	1	33.2
148	A	2	2	1975	6	42	1	2	1	2	4	2	1	2		2	2	2		2			2	1	2	3	160	53	20.7	112	72	73	70	4.247	6.845	1.34	5.63	3.27	1.56	260	5.5	1.07			18.33	14.34	62.12	1	19.8
149	A	2		1979	1	39	1	2	1	2	4	2	1	2		1	1	2		2		2	2	1	2	2	150	48	21.33	118	76	78	72	5.152	6.017	1.58	6.74	4.11	1.56	270	5.7	7.27	13.71		16.8	226.7	117.46	1	20.7
150	A	2	1	1973	10	40	1	2	1	2	4	2	1	2			2	2		2		2	2	1	2	2	156	52	21.37	108	68	72	70	4.739	5.669	0.63	4.56	2.38	1.59	221	5.5	1.59			26.51	23.78	48.09	1	25.5
151	A	2	1	1967	10	50	1	3	6	2	4	2	1	2		2	2	2		2		2	1	7	3	3	151	65	28.51	150	85	86	75	5.879	9.655	0.8	6.39	4.31	1.32	379	6	1.57			600	312	132.38	1	40.2
152	A	2	1	1952	9	64	1	2	1	1		1	1	2		2	1	2		2		2	1	7	2	2	162	59	22.48	170	75	82	72	4.398	6.392	1.14	4.36	2.26	1.46	279	5.8	2.66			21.42	15.38	149.51	1	36
153	A	2	1	1970	5	47	1	2	3	3	4		1	1	20	2	2	2		2		2	1	1	3	3	158	62	24.84	118	67	83	65	4.933		0.83	6.18	3.86	1.43	336	5.1	1.56			26.99	14.4	39.17	1	33.8
154	A	1		1980	9	37	1	3	1	1	4	1	1	2		2	2	2		2		2	2	7	2	2	174	68	22.46	129	81	86	80	4.819	3.964	0.38	4.06	2.37	1.26	347	5.2	2.1			308.5	14.49	182.1	1
155	A	1		1987	8	30	1	2	3	2		2	3			2	2	2		2		2	2	1	2	2	170	78	26.99	120	80	88	81	4.338	6.274	2.53	5.71	3.5	1.09	479	5.1	2.73			16.08	12.61	136.93	1	50.7
156	A	1		1979	4	38	1	4	3	6		2	1	2		2	2	2		2		2	2	1	2	3	166	69	25.04	122	76	82		4.741	5.437	0.51	5.42	3.33	1.39	375	5.5	1.59			19.81	18.14	255.75	1	33.8
157	A	1		1963	5	54	1	3	3	2		2	1	1		2	2	1	3	2		2	2	1	2	2	158	66	26.44	136	87	94	80	6.105	13.56	2.21	6.05	3.78	1.35	331	6.5	6.73	14.89		382	92.91	61.54	1	38
158	A	1		1967	11	49	1	3	2	3		2	3	2		2	2	2		2		2	1	23	2	2	160	55	21.48	125	68	70	70	5.165	5.981	0.91	3.64	1.91	1.25	317	5.6	1.43			18.07	17.43	105.23	1	33.2
159	A	2	2	1967	10	49	1	1	4	3	4	2	1	1		2	2	2		2		2	2	1	2	2	160	70	27.34	126	78	88	76	4.632	5.691	1.11	4.44	2.34	1.34	350	5.8	1.8			20.21	12.63	130.08	1	34.9
160	A	1		1964	2	53	1	4	2	5	4	2	3	1		2	2	2		2		2	2	1	2	2	180	68	20.99	119	79	90	72	4.536	4.067	1.36	5.66	2.92	1.96	413	5.9	1.54			21.56	14.57	62.95	1	24.9
161	A	1		1976	9	41	1	4	3	5	4	2	3	2		2	2	1	3	2			2	1	2	2	160	76	29.69	97	60	98	76	4.582	8.314	2.04	6.25	4.1	0.82	444	5.3	1.48			24.8	15.42	260.49	1	28.4
162	A	2	2	1969	8	48	1	3	4		4	2	1	2		2	1	2		2		2	2	7	3	3	165	65	23.88	140	90	86	80	4.297	7.061	1.05	6.04	3.56	1.55	269	5.1	2.11			19.05	13.95	329.55	1	34
163	A	2	2	1985	2	32	1	4	6	4	4	2	1			2	2	2		2		2	2	1	2	2	158	52	20.83	90	60	90	70	4.493	5.715	0.78	2.57	0.82	1.2	267	5.2	1.2			18.8	13.67	16.87	1	16.5
164	A	1		1937	5	80	1	3	1	4		2	1	2		2	2	2		2		2	2	1	2	2	165	55	20.2	122	57	88	79	5.005	3.834	0.47	3.76	1.84	1.52	588	5.9	1.59			27.25	37.23	63.59	1	45.2
165	A	2	2	1971	10	46	2	4	3	5	4	2	1	2		2	2	2		2		2	1	34	2	1	153	53	22.64	130	100	90	90	4.968	8.503	0.99	6.54	4.14	1.52	344	5.1	1.17			20.71	14.45	133.58	1	38.2
166	A	2	1	1958	5	59	1	1	2	1	4		1			2	1	2		2		2	3	7	3	3	146	55	25.8	130	80	70	78	6.501	7.19	1.7	6.51	3.74	1.84	325	6.9	18.07	3.2		28.54	15.59	61.22	1	40.5
167	A	2	2	1989	1	28	1	3	3	3	5	2	1	2		2	1	2		2	5	3	3	7	3	3	163	51	19.2	118	72	70	70	4.999	7.185	0.93	4.09	2.16	1.5	315	5.3	4.83	15.69		600	784.5	115.07	1	35.9
168	A	2	2	1987	5	30	1	2	4	4	4	2	1	1		1	2	2		2	5	3	3	7	2	2	163	48	18.07	115	68	68	65	4.333	3.68	0.57	4.1	1.8	1.84	370	5.2	1.38			29.36	253.3	209.01	1	29.1
169	A	1		1962	4	55	1	3	1	3	4	2	1	2		2	2	2		2		2	1	6	2	2	165	70	25.71	135	90	90	85	5.272	7.517	1.63	6.77	4.59	1.16	412	5.6	1.44			13.38	15.31	158.35	1	27.1
170	A	2	1	1953	6	68	1	3	1	2	4	2	1	1	25	2	2	2		2		2	2	1	2	2	159	42	16.61	116	70	65	68	4.502	5.137	0.56	6.72	3.62	2.17	291	5.4	1.58			43.3	15.09	131.17	1	39.2
171	A	2	2	1991	10	26	1		6	2	5	2	1	2		2	2	2		2		2	2	1	2	2	159	46	18.2	100	60	65	63	4.222	4.931	0.79	4.93	2.64	1.57	332	5.5	1.71			18.35	17.67	102.27	1	20.6
172	A	2	2	1994	1	23	1	4	6	3	5	2	1	2		2	2	2		2		2	2	1	2	2	160	45	17.58	100	60	78		4.233	4.794	0.52	3.6	1.53	1.63	227	5.3	1.19			8.61	15.04	37.9	1	25.5
173	A	2	1	1964	5	53	1	2	6	3	4		1			2	2	2		2		2	2	1	2	2	146	39	18.3	93	61	70	73	4.522	5.851	0.66	4.42	2.14	1.7	212	5.5	2.99			17.16	2787	15.11	1	30.5
174	A	2	2	1963	1	54	1	1	6	1	4	2	1	2		2	1	2		2		2	2	1	2	2	159	60	23.73	117	56	85	69	4.531	7.504	1.39	5	2.61	1.72	367	5.4	1.06			600	1525	30.52	1	42.6
175	A	2	2	1961	2	56	1	1	2	3	4	2	1	1	34	2	2	2		2		2	2	7	3	3	166	70	25.4	85	61	88	77	5.144	6.189	0.72	4.95	3	1.31	402	5.8	1.9			12.41	18.17	88.77	1	37.3
176	A	2	2	1961	8	56	1	1	6	3	4		1	2		2	2	2		2			2	2	1	3	151	62	27.19	114	72	89	80	5.731	11.74	2.2	5.96	3.7	1.27	456	6.1	1.64			87.51	102.5	67.54	1	28.6
177	A	2	1	1941	6	76	1	2	6	4		2	2	2		2	2	2		2		2	1	2	2	2	168	70	24.8	137	69	89	80	5.153	7.795	2.51	6.58	4.29	0.86	430	5.7	1.86			65.58	22.43	251.69	1	32.7
178	A	2	1	1943	10	74	1	3	6	4		2	1	2		2	2	2		2		2	1	23	2	2	150	50	22.22	133	52	69	68	6.031	11.44	2.52	7.08	4.37	1.14	457	5.7	3.93			14.38	16.05	129.44	1	32.6
179	A	1		1940	5	77	1	2	6	3		2	1	2		2	2	2		2		2	1	7	3	3	161	70	27.01	121	62	95	61	5.12	9.632	2.02	5.03	3.24	0.82	488	6.2	0.8			12.32	15.06	182.97	1	39.6
180	A	2	1	1945	9	72	1	3	6	3		2	1	2		2	2	1	5	1	2	2	1	3	2	2	147	47	21.75	150	78	96	79	7.013	14.15	6.28	5.62	2.26	0.8	471	6.8	1.25			14.89	99.91	175.96	1	26.7
181	A	2	1	1959	11	58	1	3	1	4	4	2	1	2		1	2	2		2		2	2	6	2	1	151	63	27.63	138	78	83	98	5.733	12.8	2.78	7.22	3.78	1.67	367	5.5	1.85			18.84	18.58	324.64	1	23.9
182	A	2	1	1967	9	50	1	3	4	1	4	2	1	2		2	2	1	3	2		3	3	7	3	3	159	65	25.71	100	66	86	72	4.844	6.944	1.2	5.74	3.57	1.25	311	5.9	4			80.11	63.53	142.26	1	22.1
183	A	2	2	1972	4	45	1	4	6	4	4	2	1	2		2	1	2		2		2	2	1	2	2	151	48	21.05	92	66	71	73	4.067	4.591	0.79	4.36	1.91	1.91	222	5.4	2.53			462.4	121.7	175.43	1	41.5
184	A	2	1	1952	5	65	1	3	6	5		2	1	2		2	2	2		2		2	1	7	2	2	156		#VALUE!	130	62	87	58	4.772	8.679	0.7	5.96	2.79	2.42	270	5.5	3.21			267.1	127	312.77	1	24.5
185	A	2	1	1955	10	62	1	1	3	2	4	2	1	2		2	2	2		2		2	1	7	3	1	151	51	22.37	133	42	84	75	5.175	7.832	0.7	4.35	2.24	1.56	299	5.6	6.56	14.41		10.61	14.22	209.87	1	29.7
186	A	1		1959	6	58	1	3	3	4		2	3	1		2	2	2		2		3	1	7	3	3	165	61	22.41	140	90	89		5.63	6.068	1.56	6.5	4.25	1.1	424	5.8	0.58			27.16	15.88	59.94	1	43
187	A	2	2	1960	10	54	1	2	4	4	4	2	1	1		2	1	2		2	5	3	2	7	3	3	165	55	20.2	95	56	85	72	4.25	5.761	0.83	5.36	1.87	1.75	425	5	2.71			124.4	18.22	54.98	1	34.7
188	A	2	1	1957	9	60	1	4	6	5		2	1	1	10	2	2	2		2		2	1	2	2	2	152	105	45.45	118	67	79	76	6.05	5.89	1.26	6.31	3.12	2.22	392	6.4	2.73			304.8	1208	410.94	1	31.1
189	A	2	2	1975	12	42		2	1			2	1	2		2	2	1	3	2	5	3	2	7	2	3	156	110	45.2	107	75	79	67	5.124	7.283	1.6	6.14	3.79	1.52	148	5.4	1.02			11.29	17.79	241.86	1	20.4
190	A	2	2	1970	10	47	1	4	6	2	4	2	1	2		2	1	2		2		2	2	7	2	2	155	45	18.73	133	45	85	85	5.685	7.507	1	5.76	2.84	2.11	289	5.5	1.39			10.92	13.69	283.04	1	34.8
191	A	2	2	1991	4	26	1	4	6	2	5	2	1	2		2	2	2		2			2	7	2	2	165	54	19.83	92	60	60	60	4.363	5.066	0.67	5.75	3.14	1.85	185	4.6	1.95			214.1	1811	85.51	1	19
192	A	1		1985	1	32	1	4	1	4		2	1	1	30	2	1	2		2		2	2	7	3	3	171	67	22.91	109	57	81	92	4.896	5.595	0.56	5.15	3.11	1.45	421	5.5	1.4			160	21.54	222.36	1	34.4
193	A	1		1958	7	59	1	3	2	5	4	2	3			1	2	2		2		2	2	7	3	3	167	57	20.44	78	55	75	58	4.427	5.97	0.47	5.59	3.62	1.35	312	5.4	1.98			12.76	20.95	286.77	1	50.8
194	A	2	1	1958	2	59	1	2	2	5	4	2	1	1	30	2	2	2		2		2	2	7	2	3	163	53	19.95	84	58	75	74	4.785	7.55	0.77	5.82	3.75	1.29	224	5.4	2.23			12.69	15.45	123.5	1	47.7
195	A	1		1963	4	54	1	2	3	2		2	1	2		2	2	2		2		2	2	1	2	2	162	55	20.96	120	76	86	72	4.487	4.477	1.12	5.27	3.11	1.43	344	5.5	2.13			12.04	16.01	182.26	1	21.8
196	A	2	1	1943	12	75	1	1	1	2	4	2	1	2		2	1	2		2		2	2	1	2	2	158	45	18.03	110	80	63	78	4.716	5.547	1.44	6.34	3.68	1.59	257	5.7	1.86			12.81	14.59	209.57	2	42.8
197	A	1		1957	6	60	1	3	1	2		2	3	1		2	2	2		2		3	2	1	2	2	165	70	25.71	128	72	110	70	5.909	9.622	2.78	7.3	4.92	0.97	610	6.4	1.8			10.6	16.27	198.28	1	41
198	A	2	1	1960	7	56	1	2	6	3		2	1	1	35	2	2	2		2		2	1	1	1	2								7.708	16.1	5.37	6.04	2.78	1.01	370	6.8	3.77			600	92.89	212.88	1	19
199	A	2	2	1980	1	37	1	3	6	3	4	2	1	2		2	1	2		2	5	2	2	1	2	2	165	66	24.24	96	70	86	80	5.729	5.705	0.75	5.57	3.68	1.16	350	5.5	2.65			13.69	16.21	258.28	1	28.1
200	A	2	1	1959	1	58	1	3	1	1	4	2	3	2	35	2	2	2		1	2	3	2	1	2	2	157	58	23.53	100	64	83	75	8.878	10.28	2.97	4.27	2.24	1	302	7.7	3.06			14.59	15.1	200.32	1	18.1
201	A	1		1962	9	55	1	4	3	6	4	2	1	2		2	2	2		2		2	2	1	2	2	177	71	22.66	122	75	100	74	4.334	8.836	1.93	5.42	3.34	1.19	351	5.8	1.39			15.81	15.64	201.44	1	30.4
202	A	2	1	1964	8	53	4	4	3	6	4	2	1	2		2	2	1	34	1	2	3	2	1	2	2	166	56	20.32	91	61	90	81	5.058	9.016	0.43	3.01	1.64	1.05	267	6.4	3.56			17.29	57.42	137.02	1	53.4
203	A	2	2	1967	8	50	1	3	3	5	4	2	1	2		2	2	1	34	2			2	1	3	3	165	61	22.41	107	62	90	78	4.479	6.459	1.09	4.52	2.1	1.4	241	5.3	1.66			13.37	22.67	167.67	1	35.9
204	A	2	1	1950	8	66	1	1	6	1		2	1	2		2	2	2		2		2	2	7	3	3	155	60	24.97	111	64	80	71	4.374	5.447	0.52	6.01	3.57	1.72	373	5.9	3.09			16.4	15.08	136.18	1	37.5
205	A	1		1949	10	68	1					2	1	2		2	2	2		2		2	1	2	2	2	158	53	21.23	78	44	90	40	4.161	7.623	0.95	4.33	2.65	1.03	384	4.5	1.52			12.54	15.6	99.23	1	46.2
206	A	2	2	1971	10	46	1	2	3	1	4	2	1	1	20	2	1	2		2		2	2	1	2	2	163	60	22.58	116	67	85	76	6.266	4.074	1.84	4.55	2.42	1.06	316	5.8	6.96	14.35		14.78	16.94	113.71	1	30.2
207	A	1		1967	10	50	5	2	3	5		2	3	1		2	2	2		1	2	2	2	1	2	2	166	62	22.5	119	69	75	79	15.23	26.76	2.25	5.67	3.6	0.99	288	12.5	1.73			20.89	16.36	152.53	1	37.5
208	A	1		1964	12	52	1	4	6	6	4	2	3			2	2	2		2		2	2	1	2	2	163	53	19.95	107	62	76	92	4.237	5.348	1.13	6.68	4.39	1.25	328	5.5	1.54			12.83	15.15	285.82	1	49.5
209	A	2	2	1973	2	44	1	4	3	5	4	2	1	2		2	1	2		2		2	2	1	2	2	159	54	21.36	97	60	74	97	5.15	7.355	0.97	5.78	3.31	1.56	282	5.3	0.59			13.61	15.93	248.76	1	35.4
210	A	1		1965	10	52	1	3		1		2	3			2	2	2		2		2	2	1	2	2	167	65	23.31	90	72	90	76	5.055	6.798	3.44	3.77	1.91	0.65	385	5.5	1.12			19.48	17.14	191.25	1	47
211	A	1		1959	10	58	1	2	6	5	4	2	3	2		2	2	2		2		2	2	1	2	2	177	71	22.66	159	66	94	87	5.593	6.988	2	6.19	3.94	1.02	340	4.8	1.02			20.55	15.99	182.56	1	38.9
212	A	2	2	1993	8	25	1	3	3	4	5	2	1	1	25	2	2	2		2		2	2	1	2	2	152	48	20.78	99	54	65	85	4.606	5.103	1.47	3.52	1.71	1.31	282	5.1	0.72			19.18	11.87	295.77	1	25.5
213	A	2	2	1983	10	34	1	3	3	3	4	2	1	2		2	2	2		2		2	2	1	2	1	163	60	22.58	110	80	85	60	4.888	3.926	0.58	4.66	2.48	1.57	255	5.2	0.76			12.79	13.6	63.37	1	31
214	A	2	2	1982	8	35	1	4	3	2	3	2	1	1	13	2	2	1	3	2		2	2	1	2	2	158	69	27.64	120	75	80		4.75	7.287	1.42	4.46	2.78	0.94	287	5.2	1.69			107.6	177.4	98.69	1	28.9
215	A	2	2	1985	7	32	1	2	4		4	2	1	1		2	2	2		2		2	2	1	2	2	169	53	18.56	92	63	70	76	4.615	5.228	0.57	5.2	2.72	1.81	260	4.8	3.54			15.96	13.51	352.59	1	22.3
216	A	2	2	1973	1	42	1	1		1	4	2	1	1	30	2	2	2		2		2	2	1	2	2	161	43	16.59	76	59	65	92	5.131	5.574	0.32	4.09	1.79	1.84	213	5.3	0.97			13.17	11.18	179.75	1	33.8
217	A	2	1	1963	10	53	1	2	6	4	4	2	1	1	30	2	2	2		2		2	1	1	2	2	155	68	28.3	133	59	93	71	5.203	9.043	1.67	5.25	3.21	1.37	457	6.1	4.81	20.35		600	370.6	147.78	1	26.2
218	A	2	1	1960	10	57	1	2	6	1	4	2	1	2		2	2	2		2		2	2	7	3	3	150	50	22.22	100	69	73	80	4.909	11.79	2.11	6.68	4.16	1.4	327	5.8	0.75			66.22	502.1	89.36	1	32.1
219	A	2	2	1979	7	37	1	4	3	5	4	2	1			2	1	1	4	2			2	1	2	3	160	65	25.39	107	65	68	70	4.313	6.881	1.22	3.6	2.17	1.13	372	5.2	1.6			19.08	14.08	118.91	1	33.6
220	A	1		1970	8	47	1	4	3	5	4	2	3	1		2	2	1	34	2			1	56	2	2	172	69	23.32	120	75	72	80	4.015	5.796	1.91	5.65	3.53	1.12	477	5.6	3.28			12.12	13.1	303.19	1	36.3
221	A	2	1	1956	8	62	1	3	6	3		2	1	1		2	2	2		2		2	2	2	2	2	161	65	25.08	116	62	68	67	5.062	6.384	2.84	5.44	2.88	1.14	309	5.1	0.17	19.07	3.41	21.03	16.74	97.29	1	19.7
222	A	2	2	1972	8	35	1	4	3	4	4	2	1	2		2	2	2		2		2	2	1	2	2	153	55	23.5	86	57	77	63	4.5	7.252	1.04	6.6	4.48	1.21	312	5.7	1.5			15.06	15.32	400.19	1	26.1
223	A	2	2	1972	4	35	1	4	3	4	4	2	1	2		2	2	2		2		2	2	1	2	2	155	55	22.89	104	68	87	74	4.201	8.589	1.16	6	3.11	2.03	313	5.7	3.58			14.58	611.9	58.91	1	18.7
224	A	1		1948	3	69	1	3	2	1		2	3	1	20	2	2	2		2		2	2	7	3	3	173	43	14.37	96	63	63	69	4.04	7.213	0.66	4.25	2.29	1.39	326	4.1	0.005	32.59	8.57	600	14.36	238.83	1	40
225	A	2	1	1963	11	54		3				2	1	2		1	1	2		2			2	7	2	2	155	56	23.31	131	84		82	4.502	4.687	1.01	6.12	2.56	2.13	288	5.6	3.08			27.04	15.62	237.5	1	33.9
226	A	1		1954	3	63	1	3	3	5		2	1	1	10	2	2	2		2		2	2	1	2	2	159	64	25.32	140	76	88	72	4.792	6.867	0.77	5.66	3.47	1.42	264	5.8	1.34			70.07	42.97	141.27	1	27.3
227	A	1		1955	3	62	1	2	2	4	4	2	3	2		2	1	2		2		2	2	7	3	3	165	71	26.08	157	98	99	77	9.544	20.82	2.55	3.04	1.09	1	267	8.4	1.43			24.84	13.58	88.32	1	35.4
228	A	2	1	1945	11	71	1	2	1	4	4	2	1	2		2	2	2		1	3	3	1	6	2	2	156	68	27.94	147	91	88	79	5.645	10.67	1.04	6.14	3.44	1.8	359	6.4	6.47	15.39		17.91	12.19	159.48	1	31.7
229	A	1		1983	1	34	1	4	3	4		2	1	2		2	2	1	4	2		2	2	6	2	2	180	100	30.86	146	85	195	85	6.384	11.63	2.48	4.49	2.65	0.86	415	7	3.56			14.46	11.9	203.93	1	23.9
230	A	2	2	1985	4	32	1	4	6	4	4	2	1	2		2	2	2		2		2	2	1	2	2	161	59	22.76	106	65	77	70	4.654	6.215	0.56	4.39	2.05	1.78	286	5.4	1.33			15.87	13.9	91.11	1	17.3
231	A	1		1951	7	66	1	3	6	3		2	2	2		2	2	2		2		3	1	6	2	2	164	71	26.4	137	91	92	85	6.873	13.62	3.15	4.43	2.48	1.04	440	7.2	3.24			14.38	19.15	144.99	1	38
232	A	1		1966	4	51	1	2	6	3	4	2	2	1	10	2	2	1	5	2		2	2	6	3	3	165	75	27.55	136	98	95	77	5.901	11.18	3.15	5.38	3.28	0.83	383	5.8	1.89			15.03	14.73	88.96	1	33.4
233	A	2	2	1965	6	53	1	2	2	4	4	2	1	1	7	2	1	1	3	2		2	2	1	2	1	158	51	20.43	134	72	79	92	5.323	7.375	1.31	5.85	2.63	1.3	274	5.5	0.58			18.54	21.72	184.33	1	20.6
234	A	2	2	1964	5	53	6	4	1	4	4	2	1	2		2	1	1	4	2		2	1	6	1	2	159	85	33.62	155	95	99	88	4.746	7.358	1.59	5.6	3.55	1.12	371	5.6	0.91			13.06	11.4	92.95	1	29.4
235	A	2	1	1957	7	60	1	1	2	3	4	2	1	2		2	2	2		2			3	7	3	3	160	51	19.92	128	89	79	75	5.223	9.301	2.07	5.6	2.21	1.51	268	6.3	1.23			30.59	16.65	85.3	1	27.3
236	A	1		1967	10	50	1	3	6	3	4	2	3	1	20	2	2	1	3	2		2	2	1	2	2	171	73	24.96	113	74	90	75	4.855	5.979	1.1	5.02	3.25	1.05	362	5.7	1.16			20.15	14.9	227.37	1	21.1
237	A	1		1962	5	55	1	4	1	4	4	2	1	2		1	2	2		2		2	1	6	2	3	169	84	29.41	160	90	102	68	5.217	10.01	2.97	5.94	3.83	1.06	349	6.1	2.81			17.32	13.74	181.79	1	23.7
238	A	2	1	1967	12	50	1	1	6	3	4	2	1	2	5	2	2	2		2		2	2	6	2	2	161	62	23.92	124	83	78	83	4.82	8.488	1.46	5.72	3.03	1.76	207	5.1	2.21			18.08	53.87	221.79	1	25
239	A	2	1	1955	5	62	1	2	2	3	4	2	1			1	1	1		2			3	6	3	3	164	54	20.08	111	69	77	78	5.213	6.495	0.75	5.81	3.22	1.78	318	5.5	1.92			20.4	488.8	83.28	1	39.9
240	A	2	1	1966	2	51	1	1	6	3	4	2	1	1	10	2	2	2		2		2	2	6	2	2	166	66	23.95	136	81	86	76	4.997	7.365	0.94	4.67	2.27	1.34	278	5.9	3.05			23.68	13.44	173.46	1	27.8
241	A	2	2	1971	1	47	1	3	3	3	4	2	1	1	5	2	2	2		2		2	2	1	2	2	156	50	20.55	106	74	67	104	4.951	10.38	1	4.22	2.41	1.35	205	5.4	3.99			17.63	13.34	188.65	1	35.2
242	A	2	2	1991	9	25	1	4	6	2	2	2	1	2		2	2	2		2		2	2	1	2	2	160	45	17.58	120	70	60	82	4.493	3.748	0.65	4.33	2.32	1.45	301	5.3	1.27			143.1	152.8	121.03	1	25
243	A	1		1967	12	49	1	4	1	1	4	2	1	2		2	2	2		2		2	2	1	2	3	165	60	22.04	110	70	86	72	4.918	4.853	0.75	6.11	3.87	1.5	393	5.2	1.66			363.8	15	177.6	1	31.4
244	A	1		1964	4	53	1	4	3	3	4	2	3			2	2	1	3	2		2	2	1	2	2	173	76	25.39	129	86	92	81	5.837	12.29	4.28	5.98	3.72	0.91	439	6.4	1.7			18.46	13.09	158	1	27.3
245	A	1		1977	2	40	1		3	1		2	3	2		2	2	1	3	2		2	1	1	2	2	177	95	30.32	128	80	103	82	5.271	6.318	0.85	5.11	3.41	1.02	497	6.3	1.51			19.96	15	309.37	1	28.5
246	A	2	1	1965	6	52	1	3	6	1	4	2	1	2		2	1	2		2		2	2	1	3	1	155	54	22.48	155	91	75	79	4.807	7.809	2.31	5.75	3.25	1.25	237	5.9	3.32			118.6	187.9	74.66	1	21.7
247	A	1		1946	7	71	1	1	6	2		2	1	2		2	2	2		2		3	2	7	2	3	170	78	26.99	117	70	96	70	7.998	14.81	0.7	6.08	3.98	1.3	419	6.3	1.57			40.78	16.06	220.9	1	42
248	A	2	2	1967	7	50	1	4	3	5	4	2	1	1	30	2	1	1	5	2		2	1	1	2	2	159	59	23.34	135	79	84	75	6.729	12.23	1.33	5.3	3.2	1.23	429	6.3	2.68			244.2	35.68	254.54	1	26
249	A	2	2	1983	9	34	6	3	6	2	5	2	1	2		2	1	2		2		3	2	7	3	3	157	56	22.72	106	62	75	92	5.386	7.023	0.94	4.81	3	1.19	317	5.5	0.005	37.79	10.76	600	283.7	375.36	1	31.4
250	A	2	2	1964	5	53	1	3	6	1	4	2	1	1	25	2	2	2		2		2	1	1	2	2	162	60	22.86	159	102	80	71	4.848	6.964	1.39	5.99	3.59	1.44	322	5.6	1.16			18.83	14.54	58.88	1	29
251	A	1		1969	9	49	1	3	1	4	4	2	3	2		2	1	2		2		2	1	1	2	2	171	76	25.99	137	98	94	100	8.5	20.85	1.74	4.85	3.09	1.08	356	7.7	0.005	36.94	10.96	413.8	13.58	144.3		38.8
252	A	2	2	1980	5	37	1	4	3	5	4	2	1	2		1	2	1	4	2		2	2	1	2	2	158	50	20.03	85	64	77	84	4.826	6.152	1.18	6.12	3.96	1.35	280	5.6	4.42	18.61		18.73	13.59	345.81	1	19.4
253	A	2	1	1967	5	51	1	1	2	3	4	2	1	1	30	2	2	2		2		2	2	1	2	2	152	57	24.67	118	77	77	93	5.945	11.31	0.95	5.11	3.18	1.28	338	6.2	0.01	15.37	7.07	550.4	259.8	162.45	1	23.5
254	A	1		1973	10	44	1	5	6	2		2	1	2		2	2	2		2		2	1	6	2	3	160	66	25.78	128	85	83	85	5.987	10.85	0.88	7.3	5.03	1.34	338	6.7	3.16			15.54	10.79	234.34	1	32.8
255	A	1		1966	8	51	1	4	3	6	4	2	1	1	5	2	2	1	5	2		2	2	1	2	2	163	64	24.09	128	92	81	86	6.168	8.571	1.12	6.46	3.92	1.47	314		2.8			26.3	13.64	194.51	1	17.3
256	A	1		1971	5	45	1	3	1	3	4	2	1	1	20	2	2	2		2		2	2	6	1	1	174	76	25.1	127	89	89	78	5.19	5.817	1.9	4.48	2.76	0.82	497	5.9	1.14			24.12	31.32	95.72	1	37.8
257	A	2	2	1978	9	39	1	4	3	1	4	2	1	1	20	1	1	2		2		2	2	2	1	2	155	54	22.48	107	71	74	83	4.631	7.14	1.72	4.89	2.89	1.21	454	5.6	1.36			600	1052	140.32	1	21.8
258	A	2	2	1978	10	39	1	4	3	1	4	2	1	2		1	1	1	4	2		2	2	1	2	2	162	61	23.24	118	73	78	76	4.575	10.03	0.74	4.69	2.48	1.62	290	5.4	5.41	17.5		20.24	13.12	144.35	1	30.1
259	A	1		1985	4	32	1	4	3	6	4	2	3	2		2	2	1	4	2		3	2	3	2	2	174	83	27.41	124	67	91	82	5.094	9.754	3.73	5.41	3.03	0.82	390	6	1.91			18.81	12.7	173.33	1	18.5
260	A	2	2	1982	6	34	1	4	3	5	4	2	1	2		2	2	2		2			2	1	2	2	155	65	27.06	132	96	92	104	4.913	8.82	1.29	3.1	1.55	1.02	405	5.7	3.68			19.33	13.54	32.61	1	12.1
261	A	2	1	1956	9	61	1	2	3	1		2	1	2		2	2	2		2		2	1	7	3	3	168	65	23.03	115	58	93	112	6.245	11.75	0.84	4.23	2.42	1.22	184	5.6	1.81			21.55	537.9	158.08	1	19.4
262	A	1		1955	5	62	1	3	2	1	4	2	3	1	30	2	2	2		2		2	1	7	2	3	170	65	22.49	120	69	84	73	4.474	7.322	1.6	5.74	3.7	1	389	5.6	2.1			31.62	24.89	211.51	1	40.5
263	A	2	1	1945	9	72	1	1	6	2	4	2	1	2		2	2	2		2		3	1	7	2	3	157	62	25.15	147	79	95	76	5.863	9.012	0.76	5.89	3.73	1.37	386	6.3	2.39			24.73	17.18	202.39	1	24.3
264	A	2	1	1956	6	61						2	1	2		2	2	1	4	2		2	1	7	3	1	157	72	29.21	140	90	98	81		9.885	1.62	5.7	3.4	1.36	427	6.2	3.28			44.09	542.4	123.46	1	22.1
265	A	2	1	1957	6	60	1	2	2	2	4	2	1	2		2	2	2		2		3	2	1	2	2	155	120	49.95	120	80	72	68	4.503	6.284	1.36	6	3.84	1.1	313	5.7	0.005	22.53	4.87	129.3	146.4	77.67	1	30.8
266	A	1		1953	3	65	1	2	2	2	4	2	3			2	2	2		2		2	1	6	2	3	175	65	21.22	140	90	80	65	6.529	19.49	1.18	4.52	1.86	1.71	331	6.2	1			22.38	35.45	105.91	1	45.5
267	A	1		1969	7	48	1	2	2	1		2	1	2		2	2	1	5	2		2	2	7	2	2	159	62	24.52	109	65	88	68	4.507	4.709	1.32	3.72	2.15	0.95	346	5.4	2.57			32.7	15.83	109.64	1	25.8
268	A	1		1979	2	36	1		2	4		2	3	1	10	2	2	2		2		2	2	1	2	2	160	57	22.27	88	44	86	74	4.329	7.121	1.16	4.53	2.78	1.06	370	5.6	0.95			59.52	41.67	87.01	1	32.4
269	A	2	2	1981	6	36	1	3	3	4	4	1	1	1	10	2	1	2		2		2	2	1	2	2	154	49	20.66	119	62	73	76	3.649	4.267	0.6	5.6	3.07	1.75	333	4.6	0.51			600	550.3	77.35	1	20.2
270	A	1		1962	10	54	1	5	6	6	4	2	2	2		2	2	2		2		2	2	1	2	2	168	70	24.8	130	80	85	82	4.533	7.569	1.41	5.61	3.47	1.32	420	6.4	1.03			24.25	17.6	43.43	1	22.2
271	A	1		1952	11	65	1	3	6	4		2	3	1	30	2	2	2		2		1	2	1	2	2	173	82	27.4	114	59	100	63	5.221	6.693	1.07	4.66	3.1	1	376	6	1.72			22.15	14.19	223.69	1	30.4
272	A	2	2	1954	1	63	1	3	1	4	4	2	1	2		2	1	1	5	2		2	2	1	2	2	155	47	19.56	120	66	85	65	4.807	4.175	0.77	5.41	2.83	1.86	312	5.6	6.67	11.76		24.79	16.1	85.4	1	26.9
273	A	2	2	1990	10	26	1	4	6		5		1	2		2	2	2		2		2	2	1	2	2	160	54	21.09	100	68	76	76	5.015	6.812	1.32	5.88	3.47	1.46	266	5.2	1.24			28.7	16.37	194.85	1	18.6
274	A	2	2	1963	11	46	1	3	3	5	4	2	1	1	30	2	2	2		2		2	2	1	2	2	158	59	23.63	111	65	78	56	5.221	6.937	4.62	4.91	2.12	0.94	426	6	3.43			461.2	215.4	165.17	1	23.7
275	A	2	2	1967	4	50	1	4	1	1		2	1	1	20	2	2	2		2		2	2	1	2	2	156	61	25.07	122	80	80	72	4.313	9.926	0.76	4.6	2.71	1.27	364	5.8	8.22	13.71		315.3	971.7	222.8	1	16.3
276	A	2	1	1969	12	49	1	3	3	4	4	1	1	1	20	2	2	1	4	2		2	2	1	2	2	154	60	25.3	132	76	80	68	4.154	7.141	1.68	5	2.94	1.31	335	5.4	3.03			23.4	15.19	81.93	1	13
277	A	1		1968	3	49	1	3	3	5		2	3	2		2	2	2		2		2	2	1	2	2	176	74	23.89	102	76	99	84	6.118	13.77	3.82	6.11	3.19	1.22	488	6.7	1.08			26.53	17.49	277.51	1	30.3
278	A	1		1974	9	43	1	2	6	1		2	3	1	42	2	2	2		2		2	2	7	3	3	165	62	22.77	105	65	90	82	5.03	13.2	3.33	4.7	2.6	0.93	392	6	1.45			26.69	15.82	191.58	1	33.8
279	A	2	1	1957	7	60	1	2	6	2		2	1	2		2	2	2		2		2	2	1	2	2	153	58	24.78	102	53	89	54	4.516	8.256	1.45	6.34	4.16	1.18	307	5.5	1.21			84.41	839.9	38.83	1	16.6
280	A	2	2	1973	10	44	1	4	3	4	4	2	1	2		2	2	2		2		2	2	1	2	2	154	48	20.24	121	71	69	58	4.02	5.323	0.58	4.94	2.66	1.65	273	5.2	0.83			49.97	34.62	108.33	1	20.2
281	A	2	1	1963	2	54	1	3	3	4	4	2	1	1	20	2	1	2		2		2	1	4	2	2	148	63	28.76	174	82	90	65	4.694	7.581	1.11	5.67	3.79	0.98	336	5.3	1.74			26.69	18.23	79.33	1	16.7
282	A	2	2	1972	5	45	1	3	6	2		2	1	2		2	2	2		2		2	2	1	2	2	156	46	18.9	90	60	68	81	4.114	7.98	4.11	4.22	2.07	1.6	379	5.3	1.2			118.5	136	13.19	1	13
283	A	2	1	1966	9	50	1	4	3	4		2	1	1	26	2	2	2		2		2	2	1	2	2	149	47	21.17	87	59	76	54	3.801	5.882	1.09	6.19	3.55	1.6	271	5.4	1.76			25.58	759.5	31.95	1	19
284	A	1		1968	9	48	1	2	6	2		2	1	2		2	2	2		2		2	3	7	3	3	170	77	26.64	166	77	103	76	4.596	10.43	3.56	6.57	3.88	1.16	363	5.7	1.8			22.97	15.48	183.21	1	37.4
285	A	2	2	1961	3	58	1	3	6	5	4	2	1	1	20	2	2	2		2		2	1	7	2	2	157	68	27.59	144	88	102	79	6	11.9	3.2	5.77	3.43	1.24	303	6.9	2.27			17.32	235.1	205.85	1	29.2
286	A	2	1	1972	4	45	1	4	6	3	4	2	1	1	45	2	2	2		2		2	2	7	3	3	153	60	25.63	126	87	89	76	4.6	10.3	4.67	7.01	3.48	1.52	303	6.1	1.79			16.96	16.39	53.74	1	24.1
287	A	1		1960	9	57	1	3	6	1	4	2	1	2		2	2	2		2		3		7	3	3	162	65	24.77	137	83	87	72	6.2	8.6	20.5	5.54	0.71	0.95	408	7	1.73			11.79	14.07	94.17	1	46.9
288	A	2	2	1976	12	41	1	2	4	4	4	2	1	2		2	2	2		2		2	2	7	2	2	160	49	19.14	108	62	73	77	4.3	5	1.25	3.96	2.09	1.23	206	4.9	2.71			16.08	15.26	112.86	1	25.6
289	A	2	2	1971	10	46	1	3	3	2	4	2	1	2		2	2	2		2		3	2	7	3	2	158	63	25.24	112	71	85	83	5.2	6	1.63	4.75	2.1	1.69	285	5	1.21			17.84	17.16	224.67	1	29.6
290	A	2	1	1968	6	49	1	1	3	2	4	2	1	2		2	2	2		2		3	2	7	3	2	152	53	22.94	105	61	80	77	4.8	6.7	1.49	4.5	2.27	1.54	351	5.4	2.1			16.8	46.61	199.75	1	31.8
291	A	1		1969	12	48	1	2	6	2	4	2	1	2		2	2	2		2		3	2	7	3	3	158	64	25.64	122	61	92	68	4.5	7.2	1.83	6.2	3.62	1.47	359	5.4	4.01			17.66	18.16	223.62	1	52.3
292	A	2	2	1987	11	30	1	3	6	1	4	2	1	2		2	2	2		2		3	2	7	2	1	152	52	22.51	95	74	76	101	4.8	5.2	0.92	3.76	1.94	1.25	276	4.9	1.57			17.25	15.52	40.38	1	35.9
293	A	2	1	1962	7	55	1	1	6	1	4	2	1	2		2	2	2		2		3	2	7	3	3	152	53	22.94	118	66	80	74	5.1	4.9	1.07	5.62	2.88	1.86	270	5.4	2			20.41	18.89	119	1	36.6
294	A	2	2	1990	10	27	6	4	3	3	5	2	1	1	23	2	2	2		2		2	2	7	2	2	147	44	20.36	96	51	53	81	4.4	5.8	0.64	4.49	1.8	1.85	361	5.1	1.32			19.52	24.89	132.23	1	20.9
295	A	2	2	1995	12	21	1	4	5	5	5	2	1	1	21	2	2	2		2		2	2	1	2	2	164	47	17.47	101	73	69	131	5.2	6.1	1.13	3.13	1.43	1.21	313	4.5	0.005	70.02	23.08	473.4	4000	156.28	1	18.7
296	A	1		1984	2	33	1	4	6	3	4	2	1	2		2	2	2		2		2	2	7	3	2	176	63	20.34	94	57	79	62	4.7	3.3	1.18	4.28	2.35	1.25	321	5	1.67			13.81	16.04	154.15	1	42.8
297	A	2	2	1982	12	35	1	4	3	6	4	2	1	2		2	2	1	4	2		3	2	1	2	2	162	56	21.34	94	55	70	86	5	5.8	0.72	3.67	1.68	1.28	281	4.6	1.14			29.01	22.73	77.76	1	44.9
298	A	2	2	1988	10	29	1	4	3	2	5	2	1	2		2	2	2		2		2	2	1	2	2	147	45	20.82	111	59	75	111	5.4	8.6	1.15	4.67	2.5	1.53	446	5.5	1.99			16.33	15.96	79.68	1	31.4
299	A	1		1982	8	35	1	3	3	4		2	1			2	2	2		2		2	2	7	3	3	162	79	30.1	132	81	95	96	5	5.4	1.73	4.56	3.01	1.04	410	5.1	3.51			15.02	14.49	184.68	1	65
300	A	1		1987	4	30	6	4	3	1		2	3	2		2	2	1	4	2		2	2	7	1	1	179	96	29.96	119	72	101	78	4.8	6.2	7.55	5.03	0.82	0.96	578	5.2	1.34			16.75	18.7	142.7	1	32
301	A	1		1987	5	30	1	4	3	3		2	3	2		2	2	2		2		2	1	1	2	2	162	62	23.62	123	59	83	99	4.7	4.9	3.17	6.27	3.24	1.2	418	5.2	0.82			22.64	20.69	127.81	1	48.6
302	A	2	1	1978	6	40	1	2	6	5	4	2	1			2	2	2		2		2	2	1	2	2	157	60	24.34	96	56	77	91	4.5	5.4	0.84	3.67	1.73	1.32	320	4.9	2.67			18.5	16.1	104.59	1	38.4
303	A	1		1973	5	45	1	2	6	5	4	2	2	2		2	2	2		2		2	3	7	3	3	167	78	27.97	126	75	91	76	4.9	9.3	10.6	7.49	0.74	1.26	416	5.9	1.68			16.14	14.1	274.57	1	37.2
304	A	1		1964	4	53	1	5	3	6	4	2	1	1	5	2	2	2		2		2	2	1	2	3	160	75	29.3	128	89	91	71	4.3	7.1	3.07	6.04	3.67	1.22	440	5.4	1.56			16.22	12.07	273.59	2	40.3
305	A	1		1966	3	52	1	3	6	1	4	2	1	2		2	2			2			2	1	2	2	176	72	23.24	140	87	85	110	5.2	7.7	1.76	4.5	2.28	1.48	481	5.3	2.52			16.17	13.47	186.66	1	50.1
306	A	2	1	1965	12	52	1	2	6	4	4	2	1	2		2	2	2		2		2	2	1	2	2	151	56	24.56	144	77	78	76	5.4	8.5	0.56	5.39	2.78	1.79	258	5.6	2.06			18.72	15.41	245.11	1	27.1
307	A	2		1982	5	35	1	4	3	5	4	2	1	2		2	2	2		2		3	3	1	3	3	159	54	21.36	88	60	66	86	4.6	5.6	0.92	4.98	2.36	1.88	283	4.9	1.76			24.43	39.32	129.09	1	33.9
308	A	2	1	1955	10	62	1	1	1	4	4	1	1	2		2	2	2		2			2	1	2	2	154	48	20.24	117	76	76	69	4.7	5.3	1.15	5.59	3.28	1.4	316	5.3	3.96			18.06	13.39	61.99	1	39
309	A	2	2	1979	4	38	1	3	3	4	4	2	1	2		2	2	2		2		2	2	7	2	2	160	74	28.91	115	66	93	75	5.1	10.1	2.37	5.52	3.06	1.59	324	5.6	2.08			32.74	13.67	282.42	2	46.1
310	A	2	2	1982	6	35	1	3	6	1	4	2	1	1	10	2	2	2		2		2	2	7	2	2	162	110	41.91	127	71	79	90	5	5.9	2.14	6.05	3.54	1.51	388	5.3	1.28			15.21	30.53	315.86	1	35.7
311	A	1		1974	5	43	1	4	6	5		2	1			2	2	2		2			2	7	2	3	168	76	26.93	137	87	92	82	6.1	7.3	1.97	4.61	2.59	1.32	381	5.3	1.36			16.58	13.62	625.27	1	39.3
312	A	1		1971	10	46	1	3	1	3		2	3	2		2	2	2		2		2	2	67	2	2	174	74	24.44	133	87	84	58	5.2	4	4.68	4.77	1.97	1.2	425	4.9	2.86			23.32	15.96	384.49	1	39.1
313	A	2	2	1997	8	20	1	4	5	5	5	2	1	2		2	1	1	2	2		2	2	1	2	2	166	53	19.23	88	56	67	97	4.5	5.1	1.4	3.89	1.7	1.53	406	5.1	5.32	17.11		17.16	15.31	247.56	1	27.9
314	A	2	2	1992	2	25	1	4	3	6	4	2	1	2		2	2	2		2		3	2	7	3	3	160	52	20.31	105	68	68	94	5	5.1	1.88	4.64	2.37	1.44	259	4.8	2.86			17.98	13.75	120.47	1	22.5
315	A	2	2	1961	12	56	1	3	3	4	4	2	1	1	25	2	1	2		2		2	2	7	3	3	141	47	23.64	126	71	71	71	5.4	6.3	1.2	4.51	2.39	1.52	272	5.7	0.69			32.07	21.93	76.05	1	41.7
316	A	2	1	1953	11	64		4		4		2	1	2		2	2	2		2			1	7	1	1	168	71	25.16	143	92	86	80	5	8.4	1.97	3.52	1.34	1.41	480	5.4	1.38			16.39	12.82	114.84	1	39
317	A	1		1979	12	38	1	4	3	2		2	2	2		2	2	1	3	2			3	7	2	2	164	63	23.42	135	91			4.5	4.8	1.86	4.23	2.39	1.16	495	4.7	4.31	20.33		24.42	20	48.21	1	41.9
318	A	2	2	1968	4	49	1	3	3	5	4	2	1			2	2	2		2		2		1	2	2	156	74	30.41	150	99	100	94	5	8.6	2.48	4.56	1.99	1.42	443	5	0.83			16.02	13.71	59.35	1	28.6
319	A	2	2	1967	8	50	1	2	2		2	2	1	1	30	2	2	2		2		2	2	1	2	2	155	66	27.47	132	95	84		4.8	6.9	2.18	5.19	2.62	1.39	155	5.3	2.46			19.62	14.58	224.92	1	27
320	A	2	1	1963	7	54	1	3	3	5	4	2	1	1		2	2	1	5	2		2	1	1	2	2	159	59	23.34	185	94	80		5.6	8.6	4.04	6.16	2.71	1.67	332	5.2	2.54			336.2	251.3	84.5	1	42
321	A	2	2	1970	4	47	1	2	1	5	4	2	1	1	15	2	2	2		2		2	2	7	2	2	148	63	28.76	159	92	84		4.9	7	1.11	5.2	2.8	1.4	193	5.5	2.93			20.54	68.23	232.07	1	30.5
322	A	1		1983	6	34	1	2	6	4		2	3	1	15	2	2	2		2			2	7	3	3	161	73	28.16	128	82	88		4.5	8.9	1.97	5.82	3.18	1.48	439	5.9	2.48			21.97	14.64	104.63	1	42.5
323	A	1		1981	11	36	1	3	3	4		2	1	1	30	2	2	2		2		3	2	7	3	3	173	88	29.4	137	87	95		4.9	8.8	3.57	5.06	1.34	2.52	582	5	1.11			19.26	16.62	324.42	1	48
324	A	1		1988	8	29	1	2	6			2	3	1	10	2	2	2		2			3	7	3	3	171	84	28.73	131	90	104		4.8	7	2.36	6.65	4.2	1.31	416	5.2	2.71			17.25	13.01	298.17	1	32.2
325	A	1		1975	3	42	1	4	3	4		2	3	1		2	2	2		2		2	3	7	3	3	176	84	27.12	145	98	91		5.5	5.4	4.17	5.65	2.99	1.08	435	5.5	2			27.34	15.34	234.06	1	38.9
326	A	1		1983	7	34	1	4	3	5		2	1	2		2	2	1	3	2	5	2	2	1	2	2	172	63	21.3	110	80	72	96	4.8	6	2.89	5.32	2.99	1.42	540	5.3	0.02	17.2	5.99	15.51	15.14	76.65	1	38.9
327	A	2	1	1966	11	51	1	4	3	2	4	2	1	1		2	2	2		2		2	2	1	2	2	155	48	19.98	98	58	66		4.2	5.1	1.72	4.18	1.68	1.65	292	5	5.16	16.55		14.47	17.29	158.01	1	39
328	A	1		1978	12	39	1	4	3	5	4	2	3	1		2	2	1	4	2		2	2	7	2	2	171	77	26.33	131	78	92		5.3	6.6	5.28	4.98	1.68	1.26	442	5.5	2.27			22.05	16.65	275.31	1	35.2
329	A	1		1981	8	36							3	1		2	2	2		2		3	3	7	3	3	175	70	22.86	101	64	82		9.5	24	4.76	6.42	3.39	1.35	430	9.2	2.32			20.04	16.18	184.97	1	26
330	A	2	2	1984	3	33	1	4	3	6	4	2	1	1	10	2	2	2		2			2	2	2	2	149	55	24.77	112	72	76		5.1	5.9	1.58	3.25	1.19	1.41	281	4.8	1.03			51.91	18.03	282.72	1	30.7
331	A	1		1964	5	53	1	3	3	5	4	1	1	1	20	2	2	2		2		2	2	1	2	2	161	61	23.53	135	93	76		4.7	2.9	1.7	5.88	3.51	1.51	367	5.1	2.43			21.05	18.05	165.94	1	36.8
332	A	2	1	1964	1	53	1	4	6	3	4	2	1	1		1	1	2		2		2	2	7	2	3	150	60	26.67	125	82	71		4.6	6.7	2.81	6.55	3.65	1.66	373	5.4	0.71			16.7	21.91	91.66	1	40.9
333	A	2	2	1985	8	32	6	4	3	3	4	2	1	2		2	2	1	14	2		2	2	1	3	2	167	74	26.53	111	64	83		4.9	5.6	1.94	4.45	2.86	1.28	335	4.9	1.46			15.35	16.22	274.53	1	28.3
334	A	1		1948	10	69	1	3	4	5	4	2	1			2	2	2		2		3	1	3	2	2	151	54	23.68	142	85	72		4.72	4.84	0.98	3.9	1.17	2.05	408	5.7	0.93			60.11	655.6	160.37	1	49.4
335	A	2	1	1955	8	60	1	3	6	4	4	2	1	2		2	2	2		2			2	1	1	2	149	49	22.07	119	75	78		5.21	7.01	0.88	6.06	3.56	1.59	229	5.7	1.28			24.28	23.08	85.8	1	36.2
336	A	2	2	1975	6	42	1	1	3	3	4	2	1	1		2	2	2		2		2	3	7	3	3	153	55	23.5	122	81	81	79	5.57	5.96	1.26	4.51	2.76	1.24	238	5.2	1.2			17.57	17.64	952.85	1	30.5
337	A	1		1953	11	64	1	3	6	1		2	1	2		2	2	1	3	2			1	1	3	3	159		#VALUE!	167	113	88	90	5.35	9.15	0.86	7.36	3.8	2.14	371	6.2	1.47			27.27	22.35	226.98	1	49.7
338	A	2	2	1970	7	47	1	0	3	3	1	2	1	2		2	2	2		2			3	7	3	3	154	57	24.03	124	68	80		5.37	7.34	0.67	4.43	2.39	1.43	288	5.4	1.25			28.37	23.95	269.84	1	45.1
339	A	2	1	1966	8	51	1	1	3	3	1	2	1	1	15	2	2	2		2		2	3	7	3	3	166	77	27.94	145	75	89		5.42	4.73	0.5	4.02	1.99	1.3	355	5.9	1.03			14.4	15.42	243.19	1	35.5
340	A	1		1970	8	47	1	3	4	4	4	2	1	1	20	2	2	1	3	2		2	3	7	3	3	162	55	20.96	110	73	72		4.63	6.46	2.21	5.95	3.1	1.71	370	6	1.59			26.29	490.1	307.96	1	34.9
341	A	2	2	1965	5	52	1	2	1	2	4	2	1	1	20	2	2	1	4	1	5	2	2	5	2	2	152	64	27.7	143	85	88		4.69	6.16	1.47	6.61	4.1	1.53	374	5.8	1.79			600	163.7	138.58	1	43.8
342	A	1		1988	10	28	1	2	6	4		2	3	1	20	2	2	2		2		2	2	7	3	3	159	52	20.57	120	65	87		4.82	6.58	1.26	2.32	4.59	1.5	465	5.9	2.22			17.63	16.31	152.27	1	40
343	A	2	2	1975	8	42	1	3	3	4	4	2	1	1	20	2	2	2		2			2	1	3	3	152	57	24.67	100	59	72	69	5.19	6.23	0.97	4.27	2.36	1.41	299	5.6	2.57			23.42	19.66	410.46	1	44.9
344	A	2	1	1961	11	56	1	3	4	2	4	2	1	2		2	2	2		2		2	2	1	2	2	157	61	24.75	123	83	83		5.65	7.56	2	7.03	4.36	1.67	377	5.1	25.7	7.62		264.6	1367	287.24	1	43
345	A	1		1982	10	35	1	4	2	6		2	2	1	2	2	2	2		2		2	2	1	2	2	171	77	26.33	108	77	81		5.42	7.01	14.8	5.3	0.78	0.64	489	5.7	1.25			20.9	18.43	84.21	1	30.8
346	A	2	1	1959	12	58	1	3	6	4	4	2	1	2		2	2	2		2		2	2	7	2	2	159	66	26.11	129	77	93		4.45	8.94	0.61	4.98	2.25	1.81	319	5.5	1.03			19.31	17.77	1189.59	1	37.1
347	A	2	2	1967	11	50	1	3	3	3	1	2	1	1	30	2	2	2		2		2	2	7	3	3	159	75	29.67	111	75	94		6.64	8.36	2.59	4.44	2.36	1.14	335	5.6	2.68			290.9	1401	182.9	1	31.4
348	A	2	2	1971	1	46	2	0	3	3	4	2	1	2		2	2	2		2			2	7	3	3	155	52	21.64	108	61	73	86	5.83	5.75	1.28	5.15	2.8	1.66	403	5.3	0.92			29.05	17.75		1	33.1
349	A	2	1	1960	6	57	1	3	6	4	4	1	3	2		2	2	2		2		2	2	7	2	2	153	53	22.64	94	74	75		4.64	6.14	1.68	4.14	2.3	1.35	269	5.2	1.95			157.4	395.3	189.41	1	28.7
350	A	2	2	1990	2	26	1	5	5	2	2	2	1	2		2	2	2		2		2	2	7	2	3	177	54	17.24	105	72	63		4.81	6.25	1.15	2.98	1.35	1.16	310	5.5	3.07			31.53	13.52	107.2	1	22.8
351	A	2	1	1971	9	46	1	2	1	1	4	2	1	1	20	2	2	2		2		2	2	1	2	2	155	50	20.81	104	71	71	84	5.06	4.45	0.41	4.37	2.36	1.48	240	5.4	1.62			17.74	14.64	102.43	1	26.4
352	A	2	1	1973	5	44	1	2	1	1	4	2	1	2		2	2	2		2			2	1	3	3	155	54	22.48	104	66	71	70	4.72	5.78	1.13	4.37	2.5	1.4	292	5	1.71			17.76	16.62	610.41	1	36.7
353	A	1		1963	10	54	1	2	6	1		2	3	2	30	2	2	2		2		3	2	7	2	2	169	70	24.51	117	58	85	67	4.8	6.6	2.27	4.98	2.91	1.2	455	4.3	1.75			22.78	16.97	223.96	1	44.3
354	A	1		1963	7	54	1	3	1	4		2	1	2		2	2	2		2		2	3	7	3	3	170	73	25.26	142	97	89	97	5.4	9.5	2.72	6.82	3.97	1.52	425	6.8	2.63			16.28	14.16	239.84	1	31.6
355	A	2	1	1962	7	55	1	3	2	1	4	2	1	2		2	2	2		2		3	3	7	3	3	154	63	26.56	116	74	94	78	5.4	8	2.46	6.08	3.42	1.55	313	6.6	3.1			16.01	14.81	178.28	1	42.6
356	A	2	2	1975	9	42	1	4	4	4	4	2	1	1	5	1	1	1	3	2		2	2	1	2	3	157	46	18.66	101	76	72	87	4.8	3.9	0.67	3.8	1.8	1.56	332	4.7	3.06			210.5	27.3	34.47	1	38
357	A	2		1972	11	45			2			2	1	2		2	2	2		2			3	1	2	1	157	71	28.8	136	77	94	91	5	10.6	1.07	5.99	3.41	1.66	301	6.3	1.82			17.72	14.28	106.52	1	43.5
358	A	2	2	1988	11	28	1	2	1	5	4	2	1	2		2	2	2		2				1	2	2	154	56	23.61	101	68	76		4.8	6.4	1.51	4.48	2.46	1.4	371	4.9	2.05			21.21	807.8	226.45	1	35.9
359	A	2		1974	12	42	6	0	2	1	4	2	1	2		2	2	1	3	2			2	7	3	1	162	63	24.01	124	78	85	87	5.9	15.1	2.05	6.63	3.93	1.72	313	6.4	1.74			21.65	18.19	217.67	1	37.7
360	A	2	1	1954	8	63	1	2	6	4	4	2	1	2		2	2	2		2			1	7	3	3	151	61	26.75	151	92	88	82	7	14.1	5.22	5.92	2.6	1.2	316	7.1	1.24			19.49	14.24	199.49	1	30.9
361	A	1		1979	8	38	1	4	3	5		2	3	2		2	1	2		2		2	3	1	2	2	172	61	20.62	120	77	73	66	4.8	5.8	1.48	4.89	2.45	1.74	412	5.5	0.92			47.1	292.9	324.96	1	38.6
362	A	1		1948	8	69	1	2	2	5	4	2	1	2		2	2	2		2		2	3	7	3	3	157	62	25.15	138	84	82	92	5.2	9.4	2.18	7.33	4.6	1.75	559	6.5	2.36			428.6	545.4	189.63	2	70
363	A	2	2	1973	2	44	1	2	4	5	4		1	2		2	2	2		2		3	3	7	3	3	151	61	26.75	137	80	83		5.2	9.2	2.19	5.01	2.83	1.47	319	5.9	2			26.61	29.07	103.48	1	45.1
364	A	1		1940	11	76	1	2	1	5	4	2	1	2		2	2	2		2			1	7	3	3	162	45	17.15	138	81	70	88	5.5	6.4	1.25	4.77	2.39	1.74	260	5.7	4.32	16.79		20.1	15.3	61.74	1	45.3
365	A	2	1	1944	3	73	1	2	4	5	4	2	1	2		1	1	2		2			3	7	3	3	155	64	26.64	149	88	87	65	5.2	7.2	2.33	4.89	2.48	1.44	326	5.4	11.85	13.62		18.79	14.92	116.02	1	33.8
366	A	1		1973	10	43	1	3	3	5	4	2	3	1	25	1	2	2		2		2	1	7	3	3	168	72	25.51	167	103	91	73	6.16	12.5	3.61	5.77	3.26	1.23	323	4.5	3.84			18.23	14.18	135.44	1	37.4
367	A	1		1975	1	42	1	3	3	5	4	1	3	2		2	2	2		2		2	2	7	2	2	173	72	24.06	174	90	87	88	5.1	6.2	3.06	6.56	3.61	1.75	325	4.9	2.96			247	69.25	114.77	1	54.2
368	A	2	2	1972	7	45	1	2	1	3	4	2	1	2		2	2	2		2		2	3	1	2	2	157	55	22.31	122	83	76	94	4.8	5.6	1.48	5.35	2.96	1.66	236	5.7	3.02			17.12	14.02	381.47	1	31.6
369	A	2	1	1996	7	51	1	1	2	1	4	2	1	1	37	2	2	2		2		2	2	6	3	3	151	46	20.17	106	74	62	69	4.9	5.7	2.22	5.05	2.3	1.77	231	5.8	3.25			20.18	15.59	111.92	1	35.5
370	A	2	1	1953	10	64	1	1	2	1	4	2	1	1	40	2	2	2		2		2	2	7	3	3	151	53	23.24	135	72	85		5.5	9.2	1.85	3.19	1.21	1.31	272	4.1	8.24	14.63		368.6	268.2	78.74	1	26.4
371	A	1		1955	12	62	1	4	1	1		2	1	2		1	2	2		2		2	2	6	3	3	177	89	28.41	101	75	101	73	8.1	15.5	1.33	4.99	2.73	1.51	379	8.7	4.13			18.98	13.34	157.15	1	53.1
372	A	2	1	1954	7	63	1	2	2	4	4	2	1	2		2	2	2		2		2	2	7	3	3	150	51	22.67	143	66	82	67	5.3	7.7	1.89	6.27	3.7	1.72	293	6.3	1.36			22.78	14.68	26.23	1	45.7
373	A	1		1956	7	61	1	3	6	2		2		2		2	2	2		2		2	2	23	1	3	173	72	24.06	147	83	85	83	6.5	14.8	4.84	3.92	1.27	1.12	310	6.4	2.33			19.35	15.16	175.93	1	50.2
374	A	2	1	1957	12	59	1	4	6	5	4	2	1	2		2	1	1	5	2		2	1	6	1	2	151	52	22.81	158	85	77	93	5.9	11.3	2.7	5.86	3.26	1.55	452	5.9	1.66			28.23	18.35	159.05	1	40.8
375	A	1		1959	4	58	1	3	2	2		2	3	1		2	2	2		2		2	2	7	3	2	167	47	16.85	99	68	71	56	5.4	8.2	1.27	4.42	2.49	1.34	323	5.9	1.15			18.06	16.26	148.11	1	56
376	A	2		1973	8	44	1	4	6	5	4	2	1	2		1	1	1	34	2		2	2	34	3	2	157	57	23.12	141	102	85	100	5.4	8.5	1.95	6.95	4.23	1.68	355	6	1.58			247	1128	214.96	1	36.3
377	A	2	1	1948	6	69	1	1	6	1	4	2	1	2		2	2	2		2			2	1	2	2	154	65	27.41	109	73	85	82	6.1	14.1	2.55	5.64	3.31	1.36	393	6	1.14			28.92	18.46	261.92	1	27.8
378	A	1		1994	10	22	1	4	6	6	4	2	3	2		2	2	2		2			2	1	2	3	170	74	25.61	132	92	84	95	5.2	4.5	2.68	5.51	3.26	1.32	404	5.6	1.38			21.07	20.02	152.36	1	47.2
379	A	2		1983	1	34	1	2	6	3	4	2	1	2		2	2	1		2		2	2	7	3	3	155	56	23.31	103	65	75	101	5.2	6.7	1.35	5.16	3.18	1.4	374	5.9	2.68			26.73	17.39	64.32	1	28.6
380	A	2	2	1986	9	31	1	2	3	3	1	2	1	2		2	2	1	23	2			2	1	2	2	155	57	23.73	103	67	81	92	5.7	9.1	1.6	5.71	3.67	1.23	388	6.3	1.37			40.27	13.87	241.82	1	29.8
381	A	2	2	1989	10	27		1	3	4	5	2	1	1	5	2	2	1		2			2	7	3	3	154	52	21.93	100	75	68	111	5	9.4	1.52	6.8	4.01	2.02	238	5.5	2.97			35.32	17.61	91.72	1	24.4
382	A	1		1992	3	25	1	3	3	2	5	2	3			2	2			2			3	1	3	1	176	85	27.44	109	61	89	91	5.1	5.7	2.46	6.34	3.73	1.5	442	6.1	2.37			18.5	15.24	189.25	1	38.1
383	A	2	1	1962	8	55	1	2	2	5	4	2	1	2		2	2	2		2		3	3	7	2	2	155	62	25.81	123	82	85	80	5.6	8	0.99	5.78	3.14	1.68	402	6.2	2.33			22.39	14.62	80.58	1	33.9
384	A	2	1	1959	8	59	1	2	1	5	4	2	1	1	20	1	1	1	4	2			2	7	2	2	160	49	19.14	97	62	72		4.7	5.7	2.31	5.38	2.57	1.7	265	5.7	1.8			25.02	17.03	101.77	1	37
385	A	2	2	1976	5	41	1	2	6	3	4	2	1	1	18	1	1	2		2		2	2	7	3	2	158	60	24.03	135	86	84	98	5.4	8.8	4.17	4.97	2.34	1.22	262	6.2	0.1	18.56	6.15	37.74	20.87	83.75	1	39.3
386	A	1		1958	12	59	1	3	1	3	4	2	3	2		2	2	2		2		2	2	23	1	1	178	71	22.41	120	69	85	53	6	8	2.05	5.86	3.73	1.35	633	6.3	3.08			46.82	15.63	223.24	1	49.4
387	A	2	1	1958	3	59	1	2	3	5	4	2	1	2		2	2	2		2			2	7	1	1	151	58	25.44	152	91	88	83	5.3	6.6	2.72	6.46	3.74	1.56	413	6.1	1.09			31.65	1043	105.02	1	34.8
388	A	2	2	1963	11	53	1	3	6	5	4	2	1	2		1	1	1	34	2		2	1	23	3	3	157	52	21.1	132	83	85	92	7.2	16.9	4.08	6.53	3.74	1.42	452	6.1	3.89			537.6	1343	54.16	1	29.8
389	A	2	1	1970	5	47	1	3	3	6	4	1	1	1	20	1	1	2		2		2	2	6	2	2	164	53	19.71	104	72	71	71	5.2	8.7	1.54	8.42	4.79	2.46	290	5.8	1.62			25.27	16.91	223.85	1	45.8
390	A	2	1	1957	1	60	1	2		3	4	2	1	2		2	2	2		2			1	7	2	2	150	49	21.78	185	105	77	83	11	17.5	1.84	5.18	2.8	1.64	262	10.4	3.64			19.48	20.76	189.81	1	33.3
391	A	2	1	1947	5	70	1	1	4	5	4	2	1	2		2	2	2		1	2	2	2	7	3	3	152	56	24.24	103	80	86	80	7.2	11.3	1.83	6.58	3.92	1.6	371	7.3	2.89			27.94	31.08	111.04	1	53.7
392	A	2	2	1975	6	42	1	3	1	4	1	2	1	2		2	2	1	5	2		2	2	1	2	2	155	63	26.22	120	86	82	99	8.3	15.6	2.16	6.64	4.29	1.4	396	6.7	1.74			24.59	16.6	74.24	1	36.1
393	A	2	2	1991	8	26	1	4	3	6	5	2	1	1	2	2	2	2		2		2	2	1	3	3	153	53	22.64	106	74	66	83	4.7	6.8	1.67	5.28	3.31	1.35	394	5.7	2.58			26.9	16.14	132.97	1	39.4
394	A	1		1970	10	47	1	4	6	5		2	1	2		2	1	2		2		3	2	6	3	2	173	92	30.74	152	98	89	82	5.9	9.2	1.99	5.75	3.33	1.6	435	6.5	27.54	10.75		544.6	393.2	159.43	1	38.5
395	A	1		1990	10	27	1	4	3	2			3	2		2	2	2		2			2	7	3	3	172	74	25.01	108	81	82	96	4.7	7.2	2.96	4.25	2.41	1.05	372	5.6	1.99			27.3	20.12	298.24	1	34.7
396	A	1		1969	12	47	1	3	1	5	4	2	2	2		2	2	2		2			2	1	2	2	173	75	25.06	140	97	90	61	4.5	3.3	1.62	5.2	3.25	1.32	444	5.6	2.6			25.39	16.52	111.18	1	43.9
397	A	2	2	1992	6	25					5	2	1	2		1	2	2		2			2	6	2	2	152	69	29.86	116	72	86	98	5.3	4.7	0.58	6.13	4.35	1.26	461	5.9	2.82			50.06	33.13	167.89	1	38.3
398	A	1		1990	2	27	1	0	3	1		2	3	2		1	2	1	3	2			2	7	3	3	172	85	28.73	123	90	93	100	5	5.1	1.88	5.61	3.38	1.38	489	5.9	3.23			18.65	15.94	183.78	1	69.7
399	A	2	1	1963	7	54	1	1	2	3	4	2	1	1	2	1	1	1	3	2		2	2	2	2	2	162	65	24.77	122	68	88	83	8.2	9.1	1.51	6.1	3.79	1.57	315	7.1	2.93			19.96	19.17	157.89	1	39.2
400	A	1		1954	4	62	1	2	1	3		2	3	1	10	1	2	2		2		2	2	1	3	3	172	76	25.69	168	89	93	75	5.4	9.5	2.49	7	4.73	1.35	630	5.8	1.41			16.96	16.79	731.85	1	49.6
401	A	2	1	1953	8	62	1	2	1	4	4	2	1	1	30	2	2	2		2			2	1	3	2	155	50	20.81	131	78	75	76	5.7	6.4	1.32	5.02	2.83	1.54	257	5.7	2.18			17.72	17.35	218.83	1	33.1
402	A	2	1	1964	6	53	1	2	2	4	4	2	1	1	30	1	2	1	4	2		2	2	7	3	2	152	60	25.97	118	74	82	83	6.6	5.9	1.63	4.17	1.85	1.63	236	5.9	3.79			14.86	14.91	95.38	1	38.2
403	A	2	2	1987	11	29	1	4	6		5	2	1	2		1	2	2		2			2	1	3	3	152	44	19.04	117	70	64	87	5.6	6.2	1.43	6.14	3.9	1.47	247	5.8	1.42			23.81	20.19	302.61	1	34.4
404	A	1		1989	3	28	1	4	6	5		2	1	2		2	2	2		2			2	7	3	3	166	67	24.31	110	74	85	70	4.8	5.1	2.89	5.3	3.15	1.3	385	5.5	1.52			17.79	15.39	127.89	1	28.8
405	A	1		1983	4	34	1	4	6	2		1	2	2		2	2	2		2			2	7	3	3	172	70	23.66	126	91	84	86	4.8	7.2	1.56	4.2	2.43	1.14	413	5.7	1.63			14.99	17.51	192.07	1	48.3
406	A	2	2	1985	7	31	1	4	6	3	1	2	1			1	2	2		2		2	2	7	3	3	153	62	26.49	123	80	79	87	5.6	13.6	3.84	5.7	3.17	1.12	465	5.7	3.14			31.65	22.87	252.74	1	25.7
407	A	2	2	1989	8	28	1	4	3	4	4	2	1	2		1	1	2		2		3	3	7	3	3	154	46	19.4	93	69	60	94	5.1	4.6	1.53	4.71	2.69	1.4	246	5.4	1.57			23.17	196.3	451.84	1	34.9
408	A	2	1	1965	9	52	1	2	6	2	4	2	1	1	20	1	1	1	4	2		2	1	7	3	3	158	53	21.23	135	85	70	78	5.8	7.1	0.97	5.65	3.25	1.74	347	5.7	2.41			168.3	914.4	60.35	1	46.4
409	A	2	2	1973	5	44	1	4	6	2	4	2	1	1	10	2	2	1	34	2		3	2	7	3	3	152	57	24.67	126	79	72		5.6	7.7	2.52	4.73	2.66	1.27	437	6.3	2.46			20.04	18.76	219.35	1	29.2
410	A	1		1983	5	34	1	3	3	6		2	3	2		1	2	2		2		2	2	7	3	3	170	60	20.76	103	61		88	5.3	6.8	1.51	3.61	1.88	1.23	424	6.1	1.62			19.23	17.84	265.44	1	40.7
411	A	2	2	1988	5	29	1	4	6	5	4	2	1			2	2	2		2		2	3	7	3	3	158	48	19.23	94	65	66	87	4.3	3.9	1.58	6.11	3.24	1.97	286	5.2	1			18.88	16.78	260.64	1	30.5
412	A	2	2	1982	8	36	1		3	2	4	2	1			1	2	1	3	1	3	3	2	1	1	1	160	58	22.66	116	71	82	79	6.6	9.9	0.88	4.38	2.24	1.49	433	6.1	1.84			28.15	15.69	164.17	1	31.2
413	A	2	2	1978	2	39	1	4	6	5	4	2	1	2		1	1	1	35	2		2	2	1	3	3	165	59	21.67	96	65	68	75	5.5	6.9	1.12	4.56	2.57	1.46	264	5.9	1.02			180.1	52.76	275.75	1	37.6
414	A	1		1974	11	43	1	4	3	4		2	1	2		2	2	2		2		2	2	1	2	2	169	71	24.86	117	79	81	77	4.5	8.2	1.89	5.56	3.05	1.72	367	5.4	2.76			15.33	15.93	66.2	1	35.9
415	A	1		1946	8	71	1	3	2	2	4	2	1	1	5	1	2	2		2		3	2	7	2	2	161	61	23.53	116	85	84	106	5.5	9.1	1.08	6.24	3.87	1.44	325	5.9	1.17			20.03	15.79	145.86	1	50.9
416	A	2	1	1954	6	63	1	1	2	1	4	1	1	1	20	2	2	2		2		2	2	6	3	2	154	50	21.08	119	79	76	69	5.3	6.5	1.96	6.87	3.25	2.32	277	5.5	2.16			21.82	20.61	331.08	1	43.6
417	A	2	1	1961	12	55	1	3	6	5	4	2	1	2		2	2	2		2		2	2	7	3	3	156	100	41.09	101	66		78	5.8	9.2	1.82	4.64	2.46	1.47	241	6.4	1.07			16.21	19.04	66.94	1	40.6
418	A	2	2	1981	4	36	1	4	3	6	4	2	1	2		1	2	1	4	2		2	1	1	3	3	163	50	18.82	96	67	78	92	4.8	7.6	1.94	5.58	3.1	1.64	257	5.6	0.76			17.94	18.67	188.06	1	33.1
419	A	2	1	1957	10	60	1	2	6	4	4	2	1	2		2	2	2		2		2	2	7	3	3	156	60	24.65	106	60	83	92	6.5	8.7	1.73	5.5	3.31	1.38	359	5.7	1.3			21.49	22.14	259.54	1	32.7
420	A	2	1	1964	4	53		3	6	3	1	2	1	2		1	2	1	3	2		2	2	6	2	2	153	58	24.78	119	70	81	93	8	17.7	3.3	6.57	3.34	1.68	352	7.2	3.03			25.64	18.06	159.21	1	37.6
421	A	2	2	1982	7	35	1	4	3	2	4	2	1			2	1	2		2		2	3	1	3	1	162	62	23.62	130	88	75	93	5.4	5.8	1.25	3.64	1.6	1.45	226	5.1	0.005	31.07	8.75	134.6	578.3	205.48	1	34.6
422	A	2		1971	10	46	1	2	2	3	4	2	1	1	10	2	2	2		2			2	1	2	2	154	52	21.93	116	72	71		5.6	5	1.64	4.32	2.14	1.45	153	6.1	1.52			19.59	18.04	122.26	1	34.5
423	A	1		1975	10	42	1	4	3	6		2	2	2		2	2	2		1	2	2	2	6	1	2	162	66	25.15	101	71	77		6.1	7.5	1.66	3.74	1.65	1.52	413	6.4	1.47			14.27	25.14	235.24	1	69
424	A	2	2	1986	5	31	1	4	3	4	5	2	1			2	2	2		2		2	2	1	2	2	149	36	16.22	96	65	59	85	5.1	6.5	1.67	5.84	3.01	1.97	194	5.3	1.57			12.89	13.6	103.19	1	26.9
425	A	2	1	1953	7	64	1	3	6	3	4	2	1	1	2	2	2	2		2		2	1	7	1	1	152	59	25.54	140	86	80	73	5.4	7.4	1.99	8.83	5.54	1.96	505	6.1	1.37			13.85	12.65	135.28	1	44.2
426	A	2	2	1982	9	36	1	4	3	5	4	2	1	2		2	2	1	3	2		2	2	1	2	2	159	55	21.76	100	65	70	81	5.7	8.2	1.63	8.5	5.81	1.8	234	5.5	1.95			13.87	12.7	44.94	1	30.1
427	A	2		1971	11	45	1	3	3	2	4	2	1	1	20	2	2	2		2			2	7	3	1	153	51	21.79	102	71	71	89	4.9	7.6	1.43	4.7	2.36	1.6	317	5.6	1.18			11.39	11.56	219.84	1	32.1
428	A	1		1970	8	47	1	2	2	1	4	2	1	2		2	2	2		2		2	2	7	2	1	166	66	23.95	125	91	83	104	5.9	8.5	1.52	3.81	2.15	1.05	449	6.1	1.76			17.6	18.59	174.04	1	37.4
429	A	2	1	1971	4	46	1	1	2	1	4	2	1	1		1	1	2		2		2	2	1	2	1	151	60	26.31	116	81	87	78	5.5	5.2	1.66	4.14	2.49	1.07	316	5.7	0.78			600	52.8	77.66	1	32.4
430	A	2	2	1971	5	46	1	3	4	3	4	2	1	1	15	2	2	2		2		2	2	7	3	3	150	43	19.11	107	64	71	81	5.2	5.8	1.14	3.75	1.86	1.44	244	5.8	1.48			33.26	12.57	148.27	1	37.6
431	A	2	2	1982	4	35	1	3	3	2	4	2	1	2		2	2	1	4	2		3	3	1	1	2	157	65	26.37	127	66	81	83	5.5	7.5	1.31	4.81	2.71	1.44	412	4.9	0.85			11.42	11.01	156.04	1	54.4
432	A	1		1977	3	42	1	4	3	3	4	2	1	2		2	1	2		2			2	1	2	2	169	67	23.46	116	68	74	78	5.6	5.1	1.86	3.38	1.26	1.42	352	5.9	1.53			16.95	235.8	104.39	1	49.1
433	A	1		1967	11	49	1	3	6	4		2	3	2		2	1	1	4	2		2	1	6	2	2	164	67	24.91	193	119	84	95	5.7	5.8	1.87	3.89	2.12	1.1	408	5.9	0.69			600	422.4	135.85	1	44.9
434	A	2	2	1987	8	30	1	3	4	1	3	2	1	1		2	2	2		2		2	2	1	3	2	165	45	16.53	96	62	62	122	5.2	5.5	0.66	3.9	1.85	1.51	245	5.6	1.55			13.94	12.55	155.26	1	33.7
435	A	2	2	1978	6	39	1	4	6	5	4	2	1	2		1	2	2		2		2	2	2	2	2	155	51	21.23	109	71	67	73	4.7	6.2	2.05	5.91	3.29	1.64	321	5.5	0.88			27.24	16	225.65	1	31
436	A	2	2	1982	1	36	1	4	6	3	4	2	1	2		1	1	2		2		3	2	7	3	3	150	43	19.11	107	71	61	88	4.6	5.5	1.43	4.74	2.16	1.84	266	5.4	0.005	9.8	3.96	374	266.7	164.03	1	36.5
437	A	1		1973	12	43	1	4	1	3		2	2	2		2	2	2		2		2	3	7	3	3	169	67	23.46	140	93	83	92	5.4	6.3	3.99	7.05	3.37	1.8	477	5.9	0.87			13.79	10.68	210.06	1	58
438	A	2	1	1955	8	62	1	3	6	3	4	2	1	1	50	2	2	2		2		2	2	1	2	2	162	55	20.96	132	74	75	88	6.3	9.1	1.77	3.89	1.84	1.44	200	6	2.15			65.86	36.84	785.67	1	39.5
439	A	1		1953	3	64	1	3	6	4	4	2	1			2	2	2		2		2	2	2	2	2	172	69	23.32	140	91	83	93	5.1	9.1	2.19	4.78	2.52	1.42	428	5.5	2.23			16.3	10.53	251.97	1	38.2
440	A	1		1955	8	62	1	1	2	1	4	2	1	2		2	2	2		2		2	2	7	3	3	164	70	26.03	121	86	86	76	4.8	6	0.84	3.17	1.57	1.11	429	5.6	1.46			15.38	97.75	188.69	1	37.6
441	A	2	2	1981	2	36	1	3	2	2	4	2	1	1	10	2	2	2		2		2	2	7	3	3	148	47	21.46	121	76	70	81	5.3	9	1.71	4.23	2.18	1.36	226	5.3	0.005	44.33	11.44	517.3	217.1	131.54	1	41.3
442	A	2		1973	8	44	1	2	6	6	4	2	1	2		2	2	1	3	2			2	1	2	2	167	68	24.38	101	66	79		5	6.7	1.48	4.41	2.36	1.42	230	5.3	1.84			35.18	666	370.61	1	32.6
443	A	2	2	1992	6	25	1	3	5	1	4	2	1			1	2	2		2		2	2	1	2	2	156	97	39.86	89	58	65	94	4.9	4.8	1.35	3.91	1.96	1.51	219	5.3	1.82			13.81	14.14	216.26	1	31.4
444	A	1		1970	7	47	1	2	3	3	4	2	2	2		2	2	2		1	2	2	2	1	3	3	157	62	25.15	135	89	83	96	9	11.01	3.97	5.26	2.58	1.42	400	7.3	1.32			24.74	11.78	475.71	1	33.4
445	A	2	1	1968	2	49	1	3	6	2	4	2	1	2		2	2	2		2		2	2	7	2	2	164	70	26.03	136	79	82	83	7.1	12.1	1.7	5.69	3.21	1.67	316	6.5	2.09			24.2	18.87	272.62	1	32.3
446	A	1		1958	12	58	1	3	6	1	4	2	1	2		2	2	2		2		2		6	3	3	163	100	37.64	143	84	116	88	5.7	7.8	1.8	4.13	2.31	1.13	607	5.7	1.64			18.83	10.28	188.81	1	56.2
447	A	2	2	1973	12	44	1	1	1	3	4	2	1			2	1	2		2			2	1	2	2	156	63	25.89	130	70	95		6.6	7.5	1.5	4.91	2.61	1.86	377	6.2	0.51			17.24	11.21	95.26	1	36.1
448	A	2	2	1980	9	37	1	2	1	3	4	2	1	2		1	2	2		2			2	1	2	2	157	55	22.31	108	69	75	70	5.3	7.1	1.02	5.21	2.76	1.82	264	5.9	8.77	14.24		600	4000	155.43	1	21.4
449	A	2	2	1980	2	37	1	2	1	3	4	2	1	2		2	2	2		2			2	1	2	2	153	53	22.64	126	72	82	80	4.8	6.2	1.27	6	3.2	1.96	313	4.7	2.38			13.11	30.92	219.56		22
450	A	2	2	1961	4	56	1	3	6	6	4	2	1	1	10	2	2	2		2		2	2	6	3	3	158	59	23.63	128	71	77	88	5.6	14.2	3.44	4.99	2.34	1.32	415	6.1	1.47			18.66	29.22	120.86	1	35.7
451	A	2	2	1989	2	28	1	4	3	6	4	2	1	2		1	2	1	4	2		2	2	1	2	3	150	49	21.78	102	78	71	94	4.9	7.1	1.08	4.91	2.9	1.36	419	5.8	3.09			17.59	36.08	158.13	1	27.5
452	A	1		1978	8	39	1	4	3	5	4	1	2	2		1	2	2		2			2	1	2	2	172	65	21.97	127	81			4.7	5.5	2.38	5.23	2.93	1.34	426	5.9	1.27			15.57	11	211.87	1	31.6
453	A	1		1974	2	43	1	4	1	6		1	1	2		1	1	2		2		3	2	6	2	2	168	68	24.09	154	92	83	82	5.5	9	3.12	6.9	4.03	1.49	440	6.1	1.81			18.73	12.1	122.28	1	33.1
454	A	2	1	1962	9	55	1	3	6	1	4	2	1	2		1	2	2		2		2		7	3	3	154	50	21.08	118	106	73	82	5.1	7.2	0.59	3.62	2.1	1.04	363	4.6	1.18			350.4	11.81	142.32	1	36.8
455	A	2	2	1989	9	28	1	4	6	1	4	2	1	2		1	2	2		2		2	2	1	3	3	154	50	21.08	103	66	67	105	5	10	0.62	3.58	1.94	1.2	360	5.1	2.23			16.96	11.94	211.25	1	30.5
456	A	2	1	1962	9	55	1	0	2	3	4	1	1	2		1	1	1	4	1	5	3	2	1	3	3	156	72	29.59	143	83	96	85	6.4	15.5	1.65	4.54	2.2	1.52	151	8.1	0.99			600	233.5	328.31	1	25.4
457	A	2	2	1965	5	52	1	1	2	4	4	2	1	2		1	1	2		2		3	3	7	3	1	150	45	20	112	76	66	76	4.8	6.8	1.34	4.57	2.28	1.68	284	5.7	0.005	22.96	8.32	177.9	939.9	33.4	1	39.3
458	A	1		1983	6	34	1	2	1	1			3	1	15	2	2	1	3	2				7	3	3	176	58	18.72	120	66	68	80	4.9	5.4	1.81	5.21	2.72	1.61	391	5.6	0.64			17.8	11.24	48.58	1	46.6
459	A	2	1	1985	6	32	1	2	6	1	4					2	1	2		2	5			7	3	3	159	67	26.5	107	72	83	93	4.8	6	1.25	5.37	2.92	1.83	326	5.3	6.21	13.5		55.63	11.64	51.73	1	32.2
460	A	2	1	1968	7	49	1	1	6	1	4	2				2	2	1	12345	2				7	3	3	154	60	25.3	129	79	87	62	4.6	7.11	1.46	4.49	2.64	1.14	346	5.2	1.41			545.4	377.5	186.18	1	34.4
461	A	1		1968	11	49	1	2	6	1			3	2		2	2	1	3	2				7	3	3	162	93	35.44	141	125	113	83	4.8	7.4	2.09	4.51	2.37	1.36	453	6	1.16			38.49	12.77	139	1	47.5
462	A	2	2	1980	1	37	1	2	1	3	4	2	1	1	15	2	1	1	3	2		3	2	7	3	2	149	52	23.42	109	76	70		5.1	8	1.33	4.43	2.13	1.61	249	6	0.21	13.43	4.24	161.6	420	151.35	1	34
463	A	1		1939	3	78	1	3	6	5		1	1	2		2	1	2		2		2	2	7	2	2	163	48	18.07	106	57	72	82	4.9	8.4	1.71	5.54	2.84	1.78	467	6	4.28	17.63		296	4000	72.4	1	22.7
464	A	1		1971	3	46	1	3	6	2		1	1	2		1	2	2		2		2	2	1	2	2	174	61	20.15	127	74	76	89	5.4	13.6	1.97	4.79	2.56	1.51	339	6.1	0.95			14.06	10.78	116.94	1	27.2
465	A	1		1971	5	47	1	4	6	5	4	2	1	1	20	2	2	2		1		2	1	6	2	2	162	84	32.01	130	87			8.9	19.5	3.06	3.89	1.93	1.14	407	7.8	1.65			15.69	10.91	329.62	1	25.4
466	A	1		1968	8	49	1	2		3		2	3			2	2	2		2			2	1	2	2	155	74	30.8	130	72	100		5.2	7.5	1.75	5.45	2.73	1.8	375	6.1	0.45			18.98	11.35	233.89	1	46.1
467	A	1		1983	8	34	1	4	3	5	4	2	1	2		2	2	2		2		2	2	7	2	2	172	70	23.66	112	66	84	74	4.9	5.6	0.47	4.73	2.91	1.25	427	5.5	2.07			12.84	10.79	156.43	1	40.1
468	A	1		1975	8	43	1	3	2	5	4	2	1	2		2	2	2		2				7	3	2	176	75	24.21	133	88			7.2	13.2	1.51	6.23	4.1	1.4	416	6.3	1.03			15.91	11.06	132.03	1	46.5
469	A	2	2	1978	7	39	1	3	6	3	1	2	1	2		2	2	2		2		2	2	7	3	3	162	53	20.2	107	68	74	67	5	5.7	0.65	4.43	2.53	1.29	242	5.1	1.54			23.37	15.74	174.1	1	32.9
470	A	2	2	1995	12	21	1	4	5			2	1	1	3	2	2	2		2		2	2	1	3	2	164	58	21.56	98	63	72	76	4.5	6.4	1.19	4.38	2.34	1.54	322	5.2	1.57			12.94	10	388.59	1	38.1
471	A	2	2	1957	11	60	1	3	6	3	1	2	1	2		2	2	2		2		2	2	6	3	1	155	60	24.97	97	68	86	94	6.5	13	0.76	5.49	3.2	1.55	298	7	5.26	13.48		13.56	10.92	488.94	1	44.4
472	A	2	2	1989	3	28	1	4	3	4	4	2	1	2		2	2	2		2			2	1	2	2	165	57	20.94	96	67	66		5.5	7.5	1.22	4.35	2.43	1.41	348	6.1	1.92			15.57	10	195.85	1	32.8
473	A	1		1980	10	37	1	1	2	2		2	3			2	2	2		2			2	1	2	2	171	57	19.49	110	79	75	95	4.4	4.6	0.91	5.7	3.29	1.62	397	7.8	1.55			14.36	10	104.68	1	51.4
474	A	2		1973	9	44	1	2	6	4	4	2	1	1	20	2	2	2		2			2	1	2	2	153	54	23.07	99	63			5	5.6	1.41	4.6	2.36	1.59	346	5.7	1.45			14.73	11.01	65.91	1	38.2
475	A	1		1959	10	58	1	3	6	4		2	3			2	2	2		2			2	1	1	2	161	67	25.85	144	55	85	78	6.9	14.7	1.69	6.1	3.88	1.24	330	7	1.3			15.45	10.99	177.47	1	53.4
476	A	1		1970	5	47	1	4	6	5	4	1	1	2		2	2	2		2			2	1	1	3	165	59	21.67	113	73	81		5.1	7.1	2.08	4.17	2.38	1.25	431	5.2	1.18			15.68	10.47	172.28	1	63.8
477	A	1		1959	12	58	1	3	2	2	4	2	1			2	2	2		2		2	2	1	3	3	163	63	23.71	117	69	89		4.3	5.5	2.08	4.53	2.53	1.28	366	5.9	1.26			17.72	12.33	92.36	1	64.5
478	A	1		1976	11	41	1	4	3	5	4	2	1	2		1	2	1	1	2			2	1	2	2	163	74	27.85	121	85	86	85	4.6	5.9	1.69	5.27	3.01	1.63	443	4.3	7.51	14.77		13.22	10.54	212.32	1	45.5
479	A	1		1958	11	68	1	3	3	2		2	1	1	6	2	2	2		2		2	2	1	3	2	174	69	22.79	118	83	85	82	5.8	8.3	0.61	4.44	2.52	1.46	518	5.8	0.82			17.11	12.07	163.16	1	50.4
480	A	2	2	1978	10	39	1	2	3	5	4	2	1	1	20	2	2	2		2		2	2	7	3	3	156	53	21.78	121	81	80	92	4.7	6.9	1.51	4.19	2.3	1.3	337	5.3	0.61			14.68	10.65	578.56	1	44.3
481	A	2	1	1973	1	44	1	2	3	3	1	2	1	2		2	1	2		2		2	2	1	2	2	153	70	29.9	110	61	90	66	4.8	7.3	1.61	5.2	2.73	1.7	297	6.3	64.55	5.7		600	4000	56.15	1	29.9
482	A	1		1957	3	60	1	4	1	4	4	2	3	2		2	2	1	5	2		2		7	3	3	171	72	24.62	110	72			5.4	9.1	1.48	4.35	2.72	1.31	589	6.1	1.28			15.45	13.71	113.82	1	40
483	A	2	1	1956	4	61	1	4	1	4	4	2	1	2		2	2	2		2		2		7	3	3	161	71	27.39	144	76		73	6	11.6	1.85	3.72	2.08	1.14	412	6.9	1.58			129.5	109.4	61.7	1	39.1
484	A	1		1981	10	36	1	3	3	5	4	2	3	2		2	2	1	4	2		2	3	1	3	1	162	63	24.01	117	81	74	81	4.9	4.8	1.97	6.44	3.81	1.7	475	5.5	1.48			14.63	10.3	120.09	1	33.5
485	A	2	2	1976	11	40	1	3	1	3	4	2	1	2		2	2	2		2		2	2	1	3	3	161	64	24.69	111	81	82	82	5.3	6	1.05	4.79	2.98	1.18	348	5.9	1.28			28.27	960.1	168.75	1	43.7
486	A	2	2	1949	10	68	1	0	4	3	4	2	1	2		2	2	2		2			2	7	3	3	140	43	21.94	118	71	75	74	5.4	9.8	3.31	5.19	2.68	1.36	257	6.2	1.6			152	78.73	103.77	1	54.8
487	A	1		1948	2	69	1	1	4	3	4	2	1	2		2	2	2		2		3	2	7	3	3	162	60	22.86	99	65	80	68	6.4	13.1	1.09	5.01	3.4	1.4	489	5.8	0.33			25.99	16.04	278.77	1	41.6
488	A	1		1988	11	29	1	4	3	1	5	2	3	2		2	2	2		2		2	2	7	3	2	169	72	25.21	114	77	87	107	4.9	7.8	2.7	5.13	2.91	1.22	455	5.7	1			17.06	11.44	234.55	1	54.5
489	A	1		1964	3	53	1	3	2	3		2	1			2	2	2		2		2	1	1	2	2	163	68	25.59	141	98	94	90	4.6	5.9	5.1	5.3	3.07	1.51	478	5.9	2.01			22.56	14.53	96.66	1
490	A	1		1987	10	30	1	4	3	3		2	2	1	30	2	2	2		2		2	3	7	3	2	155	62	25.81	112	77	82	82	5.3	6.2	1.4	5.02	3.04	1.44	345	5.5	1			17.7	12.14	201.73	1	32.5
491	A	2	1	1958	12	58	1	3	4	1	4	2	1	2		2	2	2		2		2	2	1	3	3	159	54	21.36	116	74	78	93	5.4	9.2	16.7	4.34	0.73	0.6	420	6.4	3.4			14.31	10.9	93.02	1	36.1
492	A	2	2	1978	3	39	1	4	3	3	4	2	1	1	2	2	2	2		2		3	2	6	2	2	159	56	22.15	107	69	75	86	5.6	8.7	5.42	4.61	1.61	1.19	367	6.2	1.69			15.37	12.24	352.62	1	36.2
493	A	2	2	1956	3	61	1	3	6	6	4	2	1	2		2	2	2		2			2	6	2	2	158	69	27.64	119	64	86	77	6.1	11.4	1.63	5.25	2.9	1.53	510	6.1	3.4			18.8	11.72	154.63	1	25.3
494	A	2	1	1969	4	48	1	2	2	4	4	2	1	1	20	2	2	2		2		2	3	2	3	2	149	56	25.22	139	100	75	80	4.6	7.6	1.59	6.41	2.97	2.25	400	5.2	2.27			21.09	48.23	110.96	1	50.3
495	A	2	2	1941	4	76	1	1	2	5	4	2	1			1	2	2		2		2	1	6	3	1	153	64	27.34	171	84	95	92	5.6	8.2	2.82	6.12	3.3	1.6	469	6.1	0.74			17.78	13.73	108.81	1	27.4
496	A	2	2	1955	6	62	1	1	2	3	4	2	1			2	2	2		2		2	2	6	2	2	157	67	27.18	121	81	83		6.3	11.3	3.92	5.74	2.62	1.59	509	6.6	1.15			17.5	12.25	114.55	1	36.9
497	A	1		1982	11	35	1	4	6	1		2	1	2		1	1	1	4	2		2	3	6	3	3	165	60	22.04	124	82	85	84	5	7.4	1.05	6.15	3.69	1.56	444	5.6	4.9	18.05		265.2	14.16	146.31	1	48.5
498	A	2	2	1983	4	34	1	4	3	6	4	2	1	2		2	1	2		2		2	2	1	2	3	150	50	22.22					4.9	4.8	1.17	4.25	1.97	1.66	363	4.7	4.67	16.13		92.96	11.79	211.02	1	34
499	A	1		1954	12	63	1	3	6	5		2	1	1	20	2	1	2		2			2	234	2	2	162	62	23.62	132	71	84	54	5.8	13.7	2.1	6.69	4.44	1.31	419	6.5	4.04			16.41	282.2	237.35	1	52
500	A	2	1	1949	5	68	1	2	2	6	4	2	1	2		2	1	2		2			2	6	2	3	149	52	23.42	125	73	81	81	6	10.1	1.96	6.61	4.24	1.41	345	7.1	1.13			13.91	548.2	233.31	1	57.4
501	A	1		1964	4	53	1	4	3	5	4	2	1	2		1	2	2		2		2	1	23	2	2	162	85	32.39	149	78	106	76	5.8	5.5	2.9	4.41	2.31	1.05	367	6.6	1.17			25.22	11.85	129.74	1
502	A	2	1	1955	7	62	1	1	4	2	4	2	1			2	2	2		2		2	3	7	3	3	156	63	25.89	136	85	92	87	5.2	8.1	2.44	6.52	4.3	1.23	331	6.8	1.56			21.27	17.56	40.65	1	33.7
503	A	2	2	1972	7	45	1	3	3	4	4	2	1	1	20	2	2	2		2				7	3	3	157	56	22.72	101	54	75		5	6.2	2.2	5.43	3.16	1.37	283	5.6	3.16			15.6	11.06	109.88	1	42.6
504	A	2	2	1971	3	46	1	4	3	4	4	2	1	1	20	2	2	2		2		2		7	3	3	159	62	24.52	107	61	80	71	5.1	5.1	1.54	6.29	3.2	1.44	327	6.8	1.73			16.37	12.19	292.17	1	43.6
505	A	2	2	1965	9	52	1	3	4	3	4	2	1	1	30	2	2	2		2		2	2	1	2	2	164	62	23.05	106	64	80	83	5.4	8.8	3.97	4.88	2.39	1.19	358	5.7	2.59			25.5	15.56	59.94	1	32.7
506	A	1		1971	2	46	1	4	3	1		2	3	1	20	2	2	2		2		2	1	7	3	3	168	80	28.34	161	104	95	77	6.1	7.6	4.4	4.04	1.82	1.02	495	6.3	2.19			14.4	11.22	206.15	1	40.8
507	A	2	2	1990	12	27	1	2	4	2	4	1	1			2	1	2		2		2	2	1	3	3	157	47	19.07	109	63	67	79	4.6	6.3	1.67	4.27	2.18	1.35	528	5.4	0.005	21.79	6.5	43	11.11	526.84	1	43.9
508	A	2	2	1992	2	25	1	4	3	5	5	2	1	1	25	2	1	2		2		2	2	1	2	2	154	47	19.82	98	66	72	80	4.8	5.7	1.45	4.46	2.52	1.37	240	5.4	1.1			190.8	14.49	15.34	1	28.9
509	A	2	2	1992	11	24	1	4	3	5	5	2	1	1	24	2	2	2		2		2	2	1	2	2	158	49	19.63	114	71	71	71	4.6	4.3	1.41	3.57	1.84	1.14	282	5.5	0.96			21.79	12.09	186.86	1	26
510	A	1		1972	9	45	1	4	6	5	4	2	1	2		2	2	1	4	1	4	2	2	6	1	2	163	71	26.72	126	80	57	90	5.1	5	1.6	4	2.86	1.4	431	5.7	4.33	17.08		116.4	481.3	145.75	1	37.1
511	A	2	2	1994	6	23	1	4	3	4	5	2	1	2		2	2	1	3	2			2	1	2	2	159	72	28.48	111	64	88	85	5.2	8.1	3.08	5.51	3.4	1.16	413	6	3.3			15.86	13.14	321.37	1	36.4
512	A	1		1962	8	55	1	2	3	3		2	1	2		2	1	2		2			2	1	1	2	172	74	25.01	126	95	95	89	5	9.6	2.7	5.05	2.78	1.35	550	6.6	11.1	13.81		600	353.8	165.55	1	70
513	A	2	2	1970	1	47	1	1	2	3	4	2	1	2		2	2	2		2			2	7	2	2	153	44	18.8	90	75	66		5.5	6.4	3.32	5.27	2.85	1.18	261	5.9	5.18	11.55		18.63	10	29.75	1	42.5
514	A	1		1984	10	33	1	4	1	4		2	3	2		2	2	1	3	2		2	2	1	1	2	169	64	22.41	132	79	82	77	4.7	7.2	2.73	4.81	2.82	1.08	452	5.9	2.59			19.45	11.3	176.88	1	49.6
515	A	2	1	1987	10	30	1	2	1	3	4	2	1	2		2	2	2		2			2	1	2	2	152	47	20.34	105	70	68	73	5.3	6.7	1.18	4.2	1.88	1.6	252	5.9	1.45			24.99	16.77	128.29	1	36.3
516	A	2	2	1980	10	37	1	2	2	1	4	2	1	2		2	2	2		1		2	2	7	2	2	163	63	23.71	115	83	85	102	4.2	9.8	3.47	7.16	3.85	1.84	216	5.2	1.06			29.6	10.48	202	1	30.8
517	A	1		1978	6	39	1	2	2	1		2	3	1		2	2	2		2		2	2	1	2	2	170	66	22.84	118	82	82	77	4.7	7.8	1.94	3.61	1.88	0.95	304	5.5	2.26			16.61	13.09	249.5	1	70
518	A	1		1990	8	27	1	3	3	1		2	2	1		2	2	1	3	2		3	3	7	3	3	173	87	29.07	131	83	102	90	5.2	8.7	4.21	6.32	3.81	1.02	521	5.6	4.5	16.57		14.44	10.08	212.73	1	32.2
519	A	1		1964	12	53	1	2	2	1	4	2	1	1		2	2	1		1	2	1	2	3	2	2	171	72	24.62	130	79	96	80	6.1	8	3.89	3.68	1.54	1.02	351	6.8	3.79			33.2	10	146.95	1	36.2
520	A	2	2	1986	11	31	1	4	3	3	4	2	1	2		2	2	2		2			2	7	2	2	152	47	20.34	125	75	77	100	4.7	7.8	1.47	4.24	2.23	1.3	319	5.5	0.67			15.66	11.96	32.88	1	34.4
521	A	2	2	1973	3	43	1	2	1	1	4	2		2		2	2			2		2	2	1	2	2	142	54	26.78	93	61	81	94	4.6	5.9	2.09	5.32	3	1.33	302	5.6	6.34	12.32		163.3	378.9	108.59	1	30.5
522	A	1		1990	8	27	1	4	3	3		2	1	2		2	2	1	3	2		2	2	7	3	3	166	81	29.39	134	88	95	69	5.3	7.3	2.24	4.9	3.13	1.02	626	5.9	1.38			15.55	10.55	213.78	1	70
523	A	2	1	1979	9	38	1	2	1	3	4	2	1	2		2	2	2		2			2	1	2	2	156	55	22.6	104	73	81	86	5.7	10.6	1.59	4.13	2.17	1.29	433	5.5	1.39			42.8	23.7	175.87	1	33.2
524	A	2	2	1978	2	39	1	1	4	1	4	2	1	1		2	2	1		1			2	1	2	2	150	62	27.56	123	83	86	87	6.3	15.2	4.13	5.21	2.6	1.14	446	7	2.55			14.25	10	107.19	1	36.5
525	A	1		1950	1	67	1	1	2	4	4	2	3	2		2	2	2		2		2	2	7	2	2	162	67	25.53	119	63	94	67	7.2	12.1	3.36	5.93	3.65	1.04	498	6.6	0.91			11.34	10.24	270.89	1	22
526	A	2	2	1974	10	42	1	2	6	3	4	2	1	2		2	2	2		2		2	2	7	3	3	151	56	24.56	115	86	80	86	5.4	7.2	2.3	4.71	2.5	1.24	360	6.3	3.36			329.1	634.4	117.6	1	27.4
527	A	2	2	1980	11	37	1	4	3	4	4	2	1	2		2	1	2		2			2	2	2	2	159	63	24.92	107	76	84	86	5	6.2	1.98	6.76	4.38	1.48	362	5.8	4.77	11.3		76.23	660.2	150.37	1	40.7
528	A	2	1	1955	9	62	1	0	6	3		2	1	2		2	2	2		2			2	7	3	3	144	46	22.18	119	66	75	80	5.4	11	2.46	4.41	2.07	1.33	215	6.4	1.03			73.48	20.57	146.55	1	20.4
529	A	2	1	1963	12	54	1	2	4	5	4	2	1	1	30	2	2	1	5	1	2	2	2	1	3	2	154	57	24.03	134	111	84	86	5	9.8	1.71	4.88	2.24	1.7	238	7.2	1.65			22.29	32.9	205.27	1	26.3
530	A	2	2	1966	12	51	1	1	2	3	4	2	1	2		2	2	2		1	2		2	1	2	2	154	45	18.97	117	78	68	87	10.8	20.3	1.45	4.35	2.19	1.44	188	8.5	1.75			22.72	13.94	166.21	1	48.7
531	A	1		1960	3	57	1	1	6	1	4	2	2			2	1	1	5	1	2	1	2	2	2	1	174	83	27.41	113	67	101	67	6.3	10.2	1.31	5.04	2.71	1.52	465	6.7	3.07			391	417.1	84.55	1	70
532	A	2	2	1969	12	48	1	2	2	4	4	2	1	2		2	2	2		2			2	7	2	2	164	65	24.17	95	69	82		5	5.7	1.7	4.54	2.11	1.62	173	5.3	2.51			15.04	12.66	321.92	2	31.2
533	A	1		1972	8	45	1	2	2	4	4	2	3	1		2	2	2		2			2	7	3	2	161	45	17.36	97	61	64		5.4	4.7	1.39	4.27	2.39	1.16	394	5.8	1.85			15.31	13.36	107.81	1	70
534	A	1		1968	11	49	1	1	2	3	4	2	1	2		2	2	2		2			2	7	2	2	169	69	24.16	130	74	79		5.6	8.3	1.67	4.5	2.16	1.57	439	5.4	1.89			15.82	13.54	199.82	1	59.1
535	A	2	2	1983	8	34	1	3	4	3	4	2	1	2		1	2	2		2			2	7	3	3	164	56	20.82	107	68	73	84	5.2	4.9	1.18	4.72	2.42	1.54	266	5.8	1.04			14.56	14.58	140.59	1	34.7
536	A	2	1	1974	10	43	1	4	3	5	1	2	1	2		2	2	2		2			2	6	2	2	150	55	24.44	112	67	78		4.9	5.4	1.97	5.67	3.4	1.42	350	5.7	3.47			22.82	14.68	314.28	1	33.9
537	A	2	1	1954	4	63	1	1	2	3	2	2	1	2		2	2	2		2		2	1	1	3	2	146	53	24.86	160	85	83	106	5.5	7.8	1.86	6	3.8	1.31	289	6.2	2.04			23.15	205	235.87	1	42.9
538	A	2	2	1994	3	24	1	4	3	3	5	2	1	2		2	2	2		2			2	1	2	2	146	46	21.58	98	61	78		5.3	8.3	2.23	5.04	2.77	1.36	313	5.7	1.5			19.35	34.92	163.01	1	21.4
539	A	2	2	1973	11	43	1	4	6	5	4	2	1	1	17	2	2	2		2		2	2	1	3	2	156	55	22.6	96	63	77	75	5.4	6.5	2.55	4.85	2.73	1.2	304	6.1	1.1			16.51	15.27	233.27	1	46.4
540	A	1		1940	5	77	1	3	6	3		2	1	2		2	2	2		2			2	1	2	2	165	66	24.24	138	83	89	76	5.1	6.9	2.07	5.92	3.47	1.4	326	6.2	1.68			16.71	12.33	152.13	1	44.4
541	A	2	2	1947	5	70	1	3	3	4	1	2	1	2		2	1	1	3	1	2		2	7	3	3	146	49	22.99	116	69	82	115	10	10.4	2.25	4.55	2.45	1.1	431	7.6	0.87			14.26	86.03	117.98	1	33.6
542	A	1		1955	3	63	1	2	2	1		2	1			2	2	2		2		2	2	1	2	2	160	69	26.95	165	85	90	72	6.4	12.6	2.88	4.67	2.32	1.08	392	6.4	4.04			15.23	13.32	277.17	1	36.1
543	A	2	2	1988	7	29	1	5	3	6	4	2	1	1	4	1	1	2		2		2	2	1	2	2	167	52	18.65	106	68	69	81	4.7	6.5	1.09	4.47	2.61	1.23	360	5.4	1.58			15.31	13.07	167.45		37
544	A	1		1971	12	46	1	4	3	4		2	2			1	2	2		2			1	23	2	2	161	65	25.08	135	85	85	53	4.9	7.4	1.44	5.79	3.52	1.4	495	5.9	1.14			22.57	15.28	240.09	1	41.6
545	A	2	2	1975	8	42	1	2	1	3	4	2	1	2		2	1	2		2			2	1	2	2	167	68	24.38	148	96	84	78	5.5	6.7	0.89	5.42	3.24	1.36	315	6.1	2.92			11.68	13.9	130.68	1	43.1
546	A	1		1978	7	40	1	2	1	4		2	1	1	6	2	2	2		2		2	2	7	3	3	181	79	24.11	131	82	88	91	5.8	5.7	2.92	5.31	2.5	1.39	408	5.1	1.31			12.61	11.68	147.78	1	50.1
547	A	2	2	1969	11	48	1	4	6	5	4	1	1	1	30	2	1	2		1			2	6	2	2	159	63	24.92	142	116	87		10.7	18	4.89	9.84	6	1.39	377	8.3	0.79			111.9	58.54	507.29		26.7
548	A	2	1	1960	6	57	1	3	6	4	4	2	1	2		2	2	2		2			2	1	2	2	164	59	21.94	138	85	78	86	5.5	6	7.6	6.22	3.81	1.2	365	6.2	6.52	16.38		15.26	13.52	65.72	1	35.8
549	A	2	1	1939	3	78	1	2	6	6	4	2	1			1	1	1	6	2		2	3	7	1	1	127	38	23.56	116	71	80	92	5.9	8.3	2.07	5.24	3.05	1.29	292	6	0.005	41.43	16.55	600	1121	181.33	1	38.5
550	A	1		1960	3	57	1	4	1	3		2	1	2		2	2	2		2			2	1	2	2	159	59	23.34	113	75	84	63	6	9.8	3.71	7.32	3.87	1.46	502	6.9	0.97			17.03	12.34	129.68	1	52.5
551	A	2	2	1996	9	21	6	4	3	4	5	2	1	2		1	2	2		2		2	2	1	2	2	156	41	16.85	106	70	58	101	5	5.6	1.31	5.42	2.38	2.25	290	5.3	1.77			16.47	12.51	79.83	1	33.8
552	A	1		1958	2	59	1	2	1	5		2	1	1		2	2	2		2		2	2	7	3	3	157	56	22.72	139	76	85		7.3	8.2	2.24	5.55	3.12	1.49	491	6.6	2.31			14.37	13.62	164.53	1
553	A	1		1984	11	33	1	3	3	6		2	1	2		2	2	2		2		2	2	2	2	2	169	82	28.71	136	81	92	69	5.1	6.9	3.92	5.31	2.81	1.19	461	5.6	2.74			13.12	11.66	177.2	1	41.7
554	A	2	2	1994	1	23	1	4	3	5	5	2	1	2		2	2	2		2		2	2	1	2	2								4.8	5.8	1.65	4.74	2.59	1.46	284	5.9	1.45			16.13	12.26	266.03		33.7
555	A	2	2	1991	11	26	1	2	3	3	4	2	1	2		1	2	1	4	2		2	2	1	3	2	150	48	21.33	110	60	66		4.7	5.5	1.52	4.76	2.49	1.58	325	5.5	3.28			490.5	521.2	426.6	1	31
556	A	2	1	1947	11	71	1	4	6	5	4	2	1	2		2	2	2		1		1	1	1	2	2	146	58	27.21	131	66	92		6.5	10.1	1.5	4.18	2.14	1.3	320	6.7	2.5			13.78	11.77	102.08	1	30
557	A	1		1950	7	67	1	2	1	4		2	3	2		1	2	2		2		2	2	6	3	2	167	67	24.02	128	86	85	96	9.9	8	2.49	5.74	3.67	1.03	375	5.9	2.03			17.13	14	117.57	1	33.3
558	A	1		1983	1	34	1	3	3	4	4	2	3	1		2	2	2		2			1	23	2	2	168	80	28.34	141	93	92	86	5.4	7.7	4.65	5.98	2.91	1.18	432	5.9	1.74			15.22	12.87	231.72	1	34.5
559	A	2	1	1950	7	67	1	3	6	3	4	2	1	2		2	1	2		2		2	1	3	2	2	159	50	19.78	148	86	63	76	5.2	5.6	1.83	7.52	4.61	1.72	297	5.9	2.88			17.18	12.99	531.89	1	45.5
560	A	2	2	1996	8	21	1	4	5		5	2	1	1	21	2	2	2		2		2	2	1	2	2	152	44	19.04	109	76	59	94	5.1	5.1	1.69	5.32	2.75	1.68	265	6.1	4.36	17.42		16.24	13.74	157.52	1	44.9
561	A	2	2	1966	1	51	1	2	6	4	4	2	1	1	8	1	2	2		2			1	1	3	1	158	67	26.84	117	84	30	83	7.5	8.4	3.01	6.26	3.47	1.16	395	6.1	1.6			600	101.2	81.96	1	36.8
562	A	2	2	1984	7	33	1	2	4	4	1	1	1	2		2	2	2		2		2	2	1	2	2	162	52	19.81	103	64	69	69	5.4	6.4	1.31	3.54	1.49	1.42	315	6	3.99			13.98	4000	30.99	1	61.5
563	A	2	2	1969	8	48	1	4	6	1	4	2	1	1	20	2	2	2		2			2	7	3	3	158	51	20.43	98	59	69	78	5.3	5.9	1.68	5.25	2.62	1.69	273	5.4	1.5			15.04	45	102.58	1	42
564	A	2	2	1966	8	51	1	3	3	3	4	2	1	1	20	2	2	2		2			2	7	3	3	156	62	25.48	114	77	84	99	5.5	7.3	1.78	5.95	3.34	1.58	234	5.6	1.52			17.51	186	191.41	1	38.1
565	A	2	2	1980	10	37	1	4	6	4	4	2	1	2		1	2	2		2			2	7	3	3	152	50	21.64	128	82	72	82	4.9	6.2	1.53	5.9	3.37	1.77	286	5.6	1.51			13.73	16.38	146.28	1	22.2
566	A	2	2	1970	12	44	1	2	6	3	4	2	1			2	2	2		2		2	2	7	2	3	145	40	19.02	107	62	60	84	4.3	4.8	1.72	5.04	2.29	1.77	287	5.3	1.76			12.29	11.27	197	1	34.4
567	A	2	1	1964	10	52	1	2	1	3	4	2	1	2		2	2	2		2		2	2	7	3	2	149	43	19.37	114	73	67	78	4.4	3.8	1.53	5.41	2.63	1.78	277	5.4	2.21			31.21	23.68	134.65	1	44.4
568	A	2	1	1961	12	56	1	3	6	2	4	2	1	1		2	2	2		2			2	7	3	3	157	52	21.1	125	63	75		5.2	4.1	1.61	6.09	3.4	1.47	294	5.9	1.99			13.99	14.26	138.81	1	45.5
569	A	2	1	1962	7	55	1	1	1	5	4	2	1	1	5	2	2	2		2		2	2	7	3	1	160	61	23.83	147	72	87	82	5.1	9.4	1.93	5.55	3.6	1.25	377	5.8	1.91			21.79	43.49	91.19	1	14
570	A	1		1959	11	58	1	3	6	5	4	2	1			2	2	2		2		2	2	1	3	2	170	81	28.03	139	92	100	93	4.8	10.3	2.1	5.1	3.05	1.21	589	6.2	0.41			24.13	20.97	39.13	1	50.1
571	A	1		1942	8	75	1	1	2	2		2	1			1	2	2		2			2	1	3	2	175	62	20.24	122	70	78	80	6.3	9.7	1.39	5.26	2.82	1.52	318	6.5	0.51			15.18	16.51	104.26	1	58.1
572	A	2	2	1988	12	28	1	3	4	5	5	2	1			2	2	2		2		2	2	7	2	1	152	63	27.27	123	81	81	76	5.7	10.4	2.3	4.12	2.26	1.8	302	5.5	2.33			12.59	11.25	203.51	1	38
573	A	2	1	1961	11	55	1	2	4	5	4	2	1			2	2	2		2		2	2	7	3	3	160	58	22.66	129	82	77	84	5.3	5.1	2.44	7.35	4.61	1.41	395	5.9	24.12	10.22		18.04	2641	155.42	1	43.1
574	A	2	1	1962	10	55	1	3	6	4	4	2	1	2		2	1	1	5	2			2	6	2	2	148	54	24.65	133	75	80		7.5	10.3	1.65	7.37	4.72	1.64	301	7.1	2.63			17.67	11.71	1062.86	1	33.1
575	A	1		1963	4	54	1	4	6	6		2	1	2		2	2	2		2		2	2	3	3	2	165	67	24.61	152	96	88	74	5.6	7.1	2.05	6.88	4.72	1.3	350	6.1	1.06			15.02	12.76	1116.55	1	26.2
576	A	1		1966	1	51	1	2	1	4		2	3	1	31	2	2	2		2		2	2	7	3	3	167	64	22.95	163	64	82	96	6.5	15.4	1.66	6.26	2.81	2.33	387	8.7	1.13			22.86	14.2	245.53	1	63.9
577	A	1		1976	2	41	1	3	6	4		2	3	2		2	1	1	3	2		2	2	7	2	2	170	66	22.84	138	94	80	79	4.6	7.2	3.45	7.23	4.66	1.03	438	6.4	1.11			19.66	14.47	277.9	1	43.2
578	A	2	1	1967	7	50	1	3	3	3	4	2	1	2		1	1	2		2		2	2	1	2	2	170	69	23.88	101	79	81	91	5.4	8.1	2.17	5.23	2.9	1.43	280	5.8	2.29			556.2	4000	337.73	1	26.8
579	A	2	1	1964	3	53	1	3	6	5	5	2	1			1	1	2		2		2	2	7	3	3	158	53	21.23	111	72	76	87	5.4	5.9	1.68	5.6	2.99	1.53	356	5.9	7.55	14.04		30.86	11.54	183.02	1	23.2
580	A	2	1	1953	6	64	1	1	4	2	4	2	1	2		2	2	1		2			1	7	3	3	155	61	25.39	134	83	82	90	6.4	7	3.47	4.35	2.14	1.13	315	6.2	4.68	14.88		17.41	14.08	120.57		44.7
581	A	1		1976	3	41	1	4	3	5		2	3	1	21	2	2	2		2		2	2	1	1	2	163	57	21.45	106	76	71	98	4.4	7.3	1.46	4.97	2.9	1.37	406	5.8	3.22			78.33	14.67	158.73	1	42.7
582	A	1		1955	4	62	1	2	1	3		2	1	2		2	2	2		2			1	2	2	2	170	69	23.88	146	89	88	84	5.9	11.1	2.32	5.4	3.23	1.24	485	6.5	1.01			20.44	13.56	305.55	1	45
583	A	2	1	1965	11	52	1	2	1	5	4	2	1	2		2	2	2		2		2	2	7	3	3	160	56	21.88	99	72	82	63	4.8	5.4	1.38	4.91	2.8	1.42	324	6.1	3.95			23.49	15.46	405.33		21.1
584	A	2	2	1980	4	37	1	4	3	5	4	1	1	1	10	2	2	2		2		2	2	7	2	2	157	54	21.91	99	69	79	83	5.2	5.3	1.45	4.58	2.61	1.26	265	5.1	2.41			16.22	13.23	451.68	1	31.2
585	A	1		1961	8	56	1	3	1	5	4	1	3	2		2	2	2		2		2	2	2	3	2	177	75	23.94	107	73	92	69	5.1	7	23.2	7.23	0.78	0.73	466	5.7	3.36			16.93	13.42	323.55		25.9
586	A	2	2	1973	7	44	1	3	1	6	4	2	1			2	2	2		2		2	2	7	3	3	162	60	22.86	103	71	70	66	5.3	4.5	1.6	6.77	3.96	1.89	243	5.6	1.64			16.7	16.32	488.01	1	48.2
587	A	2	1	1974	11	42	1	3	1	6	4	2	1			2	1	2		1	2	1	2	1	2	2	157	51	20.69	113	78	78	77	10.2	12.2	1.5	5.23	3.25	1.28	282	8	1.32			523.6	67.64	58.24	1	33
588	A	2	2	1973	9	44	1	3	1	5	4	2	1			2	1	2		2		2	2	1	2	2	160	49	19.14	92	61	72	72	4.3	6.1	1.65	5.46	2.53	1.97	366	5.6	3.49			549.4	2420	229.37	1	42.3
589	A	2	2	1987	12	30	1	4	3	5	4	2	1	1	7	2	2	2		2		2	2	1	3	2	155	53	22.06	101	68	66	67	5.2	5.8	1.22	4.59	2.76	1.31	361	5.7	0.86			21.74	15.33	170.76	1	27.3
590	A	1		1976	12	40	1	2	1	6	4	2	3	2		2	2	2		2		2	2	1	2	2	158	61	24.44	126	86	83	71	5.3	6.4	4.12	2.43	1.48	0.93	473	5.3	0.92			46.72	28.17	184.8	1	44.2
591	A	2	2	1976	5	41	1	2	4		4	2	1	2		2	2	2		2		2	2	7	3	3	153	52	22.21	117	72	72	88	5.3	7.1	1.23	5.15	2.58	1.73	272	6	2.48			17.36	1152	86.73	1	32.4
592	A	2	1	1962	9	55	1	1	2	2	4	2	1	1	30	2	2	2		2			2	7	3	3	153	66	28.19	112	69	98	99	5.9	7.1	1.83	5.86	3.71	1.28	470	6.7	3.79			64.22	886.7	63.41	1	37.5
593	A	2	1	1952	4	66	1	1	4	6	4	2	1	2		2	2	2		2		2	1	1	2	2	150	62	27.56	144	90	99	92	4.9	6.7	1.97	6.69	3.91	1.58	366	6	2.29			13.92	11.42	105.76	1	32.3
594	A	2	1	1959	12	58	1	4	6	4	4	2	1	2		2	2	2		2			2	1	2	2	158	68	27.24	121	82	101	119	14	26.8	5.82	7.99	3.36	1.56	276	11.8	0.61			20.43	14.08	344.16	1	33.5
595	A	2	2	1981	8	36	1	4	3	5	4	2	1	2		2	1	2		2		2	2	7	2	2	152	58	25.1	109	74	72	89	5.1	5.8	1.16	5.17	2.78	1.66	321	5.6	8.66	14.9		22.33	376.9	335.4	1	36.8
596	A	1		1972	6	35	1	2	3	4		2	3	1	10	1	2	2		2		2	2	7	3	2	175	77	25.14	125	82	87	88	5	6.102	0.23	7.36	5.08	1.25	303	5.8	1.46			18.19	13.34	263.95	1	43.4
597	A	2	2	1975	6	42	1	2	2	3	4	2	1	2		2	1	2		2			2	1	3	3	160	58	22.66	130	75	74		4.9	8.9	1.21	5.06	2.77	1.52	199	6.1	9.82	13.51		175.3	1356	110.93	1	21.6
598	A	2	2	1991	5	26	1	3	6	5	4	2	1	2		2	1	1	3	2			2	7	2	2	161	43	16.59	99	66	63	92	4.9	5	1	3.76	1.79	1.4	291	5.5	0.15	19.55	5.14	600	1891	534.69	1	28.2
599	A	2	2	1972	10	35	1	1	4	2	4	2	1	1	2	2	1	2		2			2	7	3	3	163	54	20.32	116	68	65		5.1	7.1	1.3	4.99	2.47	1.77	266	6	24.28	10.24		600	4000	223.77	2	35.7
600	A	2	2	1975	6	42		4	1	5	1						2	1	4	2				7	3	3								5.5	8.4	1.45	4.18	2.38	1.16	376	6	2.76			18.36	13.82	405.74	1	31.1
601	A	2	1	1960	8	57		1	2		4	2					2			2				7	3	3								6	7.5	3.79	6.11	3.44	1.2	376	5.9	2.34			34.16	20.54	249.87	1	36.5
602	A	1		1972	9	45	1	3	1	5			3			2	2			1			2	1	2	3								17.5	21.5	6.37	8.79	3.08	1.89	480	11.4	1.77			29.3	18.58	221.93	1	48.6
603	A	2	2	1994	11	22	6	4	6	1	5	2	1			2	2	1	1	2		3	2	1	3	2	162	62	23.62	135	81	81	78	4.3	5.7	2.65	4.55	2.51	1.08	399	5	1.41			13.86	11.26	1777.41	1	27.6
604	A	1		1936	1	71	1	3	6	3	4	2	1	2		2	2	2		2			1	2	2	2								6.2	12	1.97	5.2	2.69	1.4	450	5.5	3.63			20.65	13.54	110.33	1	36
605	A	2	1	1953	10	64	1	1	1	1	1	2	1	1	10	2	1	2		2		2	2	2	2	2								5.1	7.2	1.86	6.02	3.44	1,57	332	5.9	1.68			27.01	14.25	184.16	1	30
606	A	2	1	1970	5	47	1	3	3	4	4	2	1	2		2	1	2		2		2	2	7	3	2	161	52	20.06	113	78	73	81	5.3	6.9	1.54	6.52	3.59	1.96	310	6.1	1.54			14.2	12.15	293.08	1	32.8
607	A	1		1981	9	36	1	2	1	3	4	2	1	2		2	2	2		2			2	1	2	2	158	58	23.23	104	73	78	88	5.3	9.6	1.63	4.68	2.43	1.55	287	5.5	2.11			14.9	11.91	355.76	1	41.9
608	A	2	2	1982	12	34	1	2	6	4	1	1	1	1		2	2	2		2		2	2	1	2	2	164	58	21.56	97	58	74	96	4.7	7.9	1.56	5.46	3.32	1.43	283	5.4	1.52			22.44	25.69	268.44	1	34.2
609	A	1		1956	4	61	1	3	2	5	4	2	2	2		2	2	2		2			2	1	2	3	164	63	23.42	162	95	84	83	5.6	7.6	1.69	6.17	3.55	1.66	501	6.2	2.21			28.18	29.56	86.1	1	41.6
610	A	2	2	1973	9	44	1	4	1	4	4	2	1	2		2	2	2		2			2	1	2	2	169	68	23.81	109	64	81	92	4.8	8.3	1.53	4.08	2.32	1.13	275	5.4	1.15			19.53	16.16	229.01	1	44.3
611	A	2	1	1968	7	49	1	3	4	3	4	2	1	1	15	2	2	2		2		2	3	3	2	2	156	56	23.01	158	108	80	85	4.9	5.5	2.52	6.97	4.45	1.46	399	5.8	1.34			18.74	16.97	177.96	1	33.7
612	A	2	1	1980	12	36	1	4	3	3	1	2	1	2		1	1	2		2		2	2	1	3	3	159	60	23.73	104	72	76	72	5.3	4.5	2.16	3.61	1.64	1.15	319	5.3	0.59			14.21	12.66	69.39	1	34
613	A	2	2	1996	1	21	1	3	1		1	2	1	2		2	2	2		2		2	3	1	2	2	155	45	18.73	134	86		92	5	4.7	1.75	4.09	2.18	1.3	277	5.1	5.35	17.84		19.24	11.59	378.43	1	19.2
614	A	1		1986	6	31	1	4	6	4		2	3	2		2	2	2		2		2	2	7	3	3		45		98	70	69	84	4	4.8	1.88	5.65	2.77	1.75	316	5.6	4.41	18.73		15.51	11.96	220.42	1	59.7
615	A	1		1964	11	52	1	2	1	4	4	2	3	2		2	2	2		1		2	2	23	3	3	168	98	34.72	137	100	113	88	5.7	5.1	1.43	3.51	1.99	0.87	385	6.5	1.52			568.4	91.18	94.25	1	47.5
616	A	2	2	1998	11	19	1	3	1	1	5		1	2		2	2	2		2		2	3	1	2	3	156	52	21.37	108	62		86	4.8	5.6	1.67	4.12	2.19	1.19	435	5.6	2.77			23.18	239.7	277.68	1	41.1
617	A	2	1	1938	5	79	1	2	3	5	4	2	1	2		2	2	2		2			2	1	2	2	149	56	25.22	137	78	91	90	7.4	9.4	1.77	5.91	3.13	1.7	483	6.1	1.08			40.8	37.31	165.56	1	47.8
618	A	2	1	1999	1	18	1	3	3	1	5	2	1	1		2	2	2		2			2	1	2	2	166	50	18.14	115	73		88	5.3	5.5	1.38	5.44	2.98	1.76	371	5.4	1.27			19.99	16.1	285.72	1	36.2
619	A	2	2	1970	11	47	1	4	6	4	4	2	1	2		2	2	2		2		2	2	7	2	2	161	54	20.83	115	80	80	87	5.2	6.2	2.02	6.04	3.87	1.19	330	6	2.22			21.28	12.61	220.08	1	28.1
620	A	1		1970	6	37	1	3	6	5	4		3			2	2	2		2			3	7	3	2	167	61	21.87	137	103	80	70	5.8	11	4.9	8.6	4.42	1.44	552	6.2	2.01			18.52	13.75	69.65	1	39.5
621	A	2	2	1985	10	32	1	4	3	5	4	2	1	2		2	1	2		2		2	2	1	2	2	170	48	16.61	109	79	66	79	4.7	5.2	1.37	3.75	1.91	1.17	351	4.8	1.57			344.9	30.51	131.34	1	38.7
622	A	1		1962	12	55	1	2	2	1		2	1			2	2	2		2		2	3	7	3	3	170	75	25.95	130	82	97	90	5	5.3	2.27	6.71	4.29	1.27	390	5.8	0.98			17.88	16.85	70.23	1	34.3
623	A	2	2	1979	5	38	1	0	6	3	4	2	1	2		2	2	2		2			2	1	3	3	160	69	26.95	109	78	78	102	5.4	8	1.92	4.78	2.89	1.06	338	5.3	1.55			121.5	206.7	218.47	1	36.8
624	A	2	2	1989	10	28	1	4	3	5	1	1	1	2		1	2	2		2		2	2	1	2	2	163	53	19.95	116	84	69	81	4.6	4.8	1.2	4.96	2.19	1.94	311	5.6	1.13			64.77	142.5	410.13	1	21.1
625	A	1		1989	6	28	1	4	6	5		2	1	2		2	2	2		2			2	2	3	2	174	75	24.77	129	85	85	63	4.7	5.3	1.89	4.7	2.85	1.1	493	6.1	2.02			15.23	18.25	225.62	1	39.7
626	A	1		1990	1	27	6	4	3	5		2	1	2		2	2	2		2			2	6	2	2	171	66	22.57	82	68	79		5.2	6.7	1.58	7.7	5.25	1.45	540	5.3	1.64			48.65	20.31	334.6	1	51.3
627	A	1		1993	8	24	1	3	6	2		2	3	1	10	2	2	2		2		2	2	1	2	2	166	67	24.31	134	89	83	72	4.7	6.9	2.45	5.11	3.02	1.25	543	5.6	1.63			16.21	19.87	1150.17	1	49.5
628	A	2	1	1960	7	57	1	2	6	3	4	2	1	2		2	2	2		2			1	23	2	2	161	61	23.53	122	85	86	77	4.9	6.6	1.53	6.17	3.71	1.65	530	6	1.74			15.34	18.72	191.83	1	41.6
629	A	1		1956	8	61	1	4	6	4		2	3	2		2	2	2		2			1	1	2	2	171	75	25.65	135	79	90	68	6.6	8.8	1.69	4.04	1.93	1.4	387	6.2	3.45			14.06	13.69	187.78	1	50.1
630	A	2	1	1958	8	59	1	4	3	1	1	2	1	2		1	1	2		2			2	1	2	2	155	52	21.64	165	78	72	93	5.6	9.8	1.44	5.2	2.63	1.77	366	6.5	3.89			600	1078	67.54	1	48
631	A	1		1959	6	58	1	3	3	5		2	1	2		2	2	2		2		2	2	7	2	2	172	69	23.32	126	76	94	64	5.5	6.9	2	4.87	2.58	1.38	436	5.8	0.85			16.28	14.53	203.59	1	70
632	A	2	2	1952	7	55	1	2	6	4	4	2	1	2		2	2	2		2			2	6	2	3	158	49	19.63	104	56	72		4.7	5.7	1.94	5.41	2.39	1.88	354	6.1	1.81			25.25	15.71	174.16	1	49.3
633	A	2	1	1949	11	68	1	2	6	4	4	2	1			2	2	2		2		2	2	7	3	2	157	65	26.37	115	78	86	88	4.7	7.2	1.86	6.11	3.46	1.61	433	6.1	0.69			17.68	13.45	238.24		45.1
634	A	2	2	1986	3	31	1	4	1	1	4	2	1	2		2	1	2		2		2	2	7	3	3	160	43	16.8	116	72	61	86	5	7.3	1.49	2.59	1.11	0.92	301	5.7	0.01	32.74	8.37	239.4	1334	220.46	1	50
635	A	2	1	1957	4	60	1	4	2	2	4	2	1	2		2	2	2		2		2	2	7	3	3	150	43	19.11	144	95	67	109	5.3	7	1.7	5.48	2.95	1.61	270	5.9	1.41			21	19.8	56.12	1	34.2
636	A	2	2	1968	1	39	1	2	3	4	4	1	1	2		2	2	2		2			1	7	3	3	150	45	20	183	92	64		5.5	9	2.14	7.22	4.1	1.59	236	6	1.43			20.57	14.38	142.73	1	41.1
637	A	2	1	1963	10	54	1	0	2	2	3	2	1			2	2	2		2		2	2	1	2	2	156	56	23.01	128	80	82	81	6.1	9.9	1.91	4.25	2.24	1.2	257	6	1.88			376.3	33.75	155.75	1	45.9
638	A	2	1	1948	7	69	1	2	4	3	4	2	1	2		2	2	2		2			1	7	3	3	155	57	23.73	171	68	76	87	5.6	9.6	3.13	6.07	3.46	1.38	484	6.3	0.42			22.57	16.11	269.05	1	27.8
639	A	2	2	1976	3	41	1	4	3	4	4	2	1	2		2	2	2		2			2	1	2	2	163	47	17.69	132	76	68	87	5.2	5.5	0.71	4.42	2.2	1.4	323	5	1.02			17.37	17.63	791.89	1	28.1
640	A	1		1985	3	32	1	4	6	3	4	2	3	2		2	2	2		2		2	2	7	3	3	164	63	23.42	112	72	80	79	4.9	7.2	3.93	5.35	2.92	1.04	417	5.7	1.39			16.16	16.34	219.76	1	45.4
641	A	2	2	1963	8	53	1	2	1	1	4	2	1	2		2	2	2		2			2	7	3	2	160	65	25.39	112	73	81	85	5.3	8.6	1.86	4.71	2.43	1.48	317	6.3	1.01			15.8	106.6	77.09	1	26.2
642	A	2	1	1963	10	54	1	0	2	2	4	2	1	2		2	2	2		2			2	1	2	2	153	47	20.08	105	68	70	53	4.7	7.4	1.96	4.1	1.52	1.63	264	5.4	1.2			22.52	34.01	136.37	1	41.5
643	A	2	2	1979	1	38	1	3	6	3	4	2	1	2		1	1	2		2			2	7	3	3	147	44	20.36	113	67	65	76	4.4	5.6	2.36	4.89	2.71	1.24	239	5.6	2.23			21.05	11.54	185.08	1	33.3
644	A	2	2	1995	5	22	1	3	5	3	5	2	1	2		2	1	2		2		2	2	1	3	2	158	48	19.23	111	82	69	105	5.2	6.2	1.36	4.34	2.29	1.4	353	5.7	3.77			204.5	308.8	218.6	1	37.9
645	A	1		1990	10	27	1	4	6	2		2	1	2		1	2	2		2		2	2	1	2	2	168	49	17.36	121	70		68	4.3	5.5	1.27	4.08	2.27	1.19	409	5.7	1.54			15.27	159.1	269.46	1	38.5
646	A	2	2	1970	12	47	1	4	4	4	1	2	1	2		1	2	2		2		2	2	6	2	2	149	73	32.88	120	79	91	78	5.5	8.5	2.05	5.46	3.2	1.33	344	6.2	2.16			12.99	11.62	230.96	1	28.8
647	A	2	2	1966	4	52	1	2	6		4	1	1	2		2	2	2		1	5		2	1	3	3	155	65	27.06	132	79	93		14.3	16.2	3.06	7.55	4.46	1.55	244	10.4	7.72	15.02		14.15	12.52	2280.46	1	29.2
648	A	2	2	1992	7	25	1	4	4	3	5	2	2	2		2	1	2		2		2	2	2	2	2	155	70	29.14	154	118	90	100	4.6	9.9	2.32	7.05	4.49	1.34	520	5.8	6.11	18.39		20.73	17.34	346.66	1	25.8
649	A	1		1964	4	53	6	4	6	5		2	1	1		2	2	2		2		2	2	1	2	2	171	72	24.62	122	70	86	63	5.3	6.2	0.94	4.13	2.2	1.36	537	5.4	3.24			12.84	12.15	188.33	1	37.2
650	A	2	2	1966	12	50	6	2	6	2	4	2	1	1	10	2	2	2		2		2	2	7	3	2	160	53	20.7	125	72	73	88	4.7	5.8	1.86	3.82	1.68	1.33	387	5.1	4.08			129.9	212	450.38	1	22.6
651	A	1		1966	9	51	1	2	1	1	4	2	2	1	20	2	2	2		2		2	2	6	3	2	172	81	27.38	131	84	101	79	5.5	5.2	2.31	5.14	2.96	1.29	380	5.1	0.94			15.39	12.38	159.64	1	32.2
652	A	1		1980	1	38	1	3	2	4		2	1	2		2	2	2		2			2	1	3	3	161	72	27.78	127	70	86	84	4.7	4.6	1.22	4.55	2.64	1.37	491	4.7	2.76			12.95	13.3	237.38	1	51.5
653	A	1		1972	11	45	1	3	6	4		2	2	2		2	2	2		2			3	7	2	2	166	79	28.67	146	83	99	87	5.7	9.2	1.48	6.53	3.89	1.43	432	5.4	2.95			17.99	16.57	221.59	1	42.6
654	A	1		1988	5	29	1	2	2	4		2	1	2		2	2	2		2		2	2	1	2	2	170	70	24.22	126	77	85	75	5.2	7.4	0.89	5.15	3.32	1.18	367	5.3	1.02			21.01	16.43	209.73	1	49
655	A	1		1972	8	45	1	3	2	6	4	2	3	1		2	2	1	3	2			2	2	3	3	169	77	26.96	140	84	96	78	5.6	6.2	2.21	5.79	3.03	1.45	455	5.6	1.23			17	14.27	68.01	1	35.4
656	A	2	1	1968	10	42	1	3	6	1	4	1	1	2	25	1	1	2		2			3	7	3	3	170	72	24.91	104	88	89	80	5.5	4.7	1.58	5.05	3	1.26	417	5.5	1.15			15.92	13.61	32.6	1	29.3
657	A	2		1964	11	52	1	3	1	4	4	2	1	1	3	1	2	1	5	2			2	7	3	3	148	50	22.83	138	88	76	96	5.8	8	1.11	6.24	3.83	1.65	420	5.5	1.2			17.72	16.57	159.96	1	23
658	A	2	2	1992	4	25	1	4	3	4	5	2	1	2		1	2	2		2			2	1	2	2	159	65	25.71	115	66	76	69	5	7.8	0.56	3.86	1.97	1.22	459	4.8	3.63			13.42	11.67	158.86	1	33.8
659	A	2	2	1980	8	38	1	2	6	4	4	2	1	2		2	2	2		2			2	1	2	3	164	62	23.05	126	83	80	76	6.5	8.6	1.96	4.06	2.43	1.01	346	6.1	0.64			14.04	12.86	56.29	1	25.8
660	A	2	2	1981	9	36	6	4	6	6	4	1	1	2		2	2	2		2			2	1	2	2	165	59	21.67	110	75	72	70	5.2	6	0.68	5.36	2.73	1.88	205	5.5	3.2			15.14	14.81	150.42	1	27.4
661	A	2	1	1957	4	60	6	2	3	4	1	1	1	2		2	2	2		2			2	1	2	2	161	64	24.69	113	82	80	57	4.8	6.2	0.96	4.99	2.52	1.67	246	5.1	1.72			250.8	13.77	165	1	24.9
662	A	1		1956	10	61	1	0	6	6	4	2	1	1	20	2	2	2		2		2	2	6	3	2	174	80	26.42	123	99	93	76	5.9	11.3	1.29	3.95	1.98	1.15	444	5.5	3.88			13.07	13.68	270.32	1	22
663	A	2	2	1979	2	38	1	3	3	4	4	2	1	2		2	2	2		2			2	2	2	2	161	69	26.62	103	67	85	73	4.9	6.5	0.98	5.07	3.2	1.25	375	5	0.37			20.37	14.25	102.72	1	37
664	A	2	2	1966	3	51	1	2	2	3	4	2	1	2		2	2	2		2			2	7	2	1	158	50	20.03	136	91	72	81	5.7	6.4	0.81	5.04	2.18	1.99	355	5.3	2.2			31.31	19.2	97.93	1	49.4
665	A	2	1	1971	6	46	1	2	6	3	4	2	1	2		2	2	2		1	2	2	2	1	2	3	149	42	18.92	81	66	71	90	6.1	8.9	0.58	3.91	1.5	1.79	364	5.5	2.46			17.5	13.5	50.46	1	43.3
666	A	2	2	1976	11	40	1	2	6	3	4	2	1	2		2	2	2		2			2	1	1	1	149	52	23.42	129	89	81	94	5.4	10	1.43	4.98	2.41	1.67	388	5.7	1.15			24.81	17.5	131.39	1	38.7
667	A	2	1	1949	9	68	6	3	6	3	4	2	1	1	2	1	1	1		2	2		1	6	3	2	155	62	25.81	141	91	90	65	6.2	13	1.35	4.68	2.56	1.4	476	5.7	3.22			17.04	1086	188.69	1	51
668	A	2	1	1960	11	57	1	2	1	2	4	2	1	1		2	2	2		2		2	2	1	2	2	158	68	27.24	112	60	94	76	6	6.1	1.03	7.33	4.45	1.9	379	5.9	1.74			19.25	135.2	341	1	44
669	A	2	1	1964	6	53	1	2	3	3	4	2	1	2		2	2	2		2			3	1	2	3	159	46	18.2	135	69	68	82	5.5	5.5	0.48	6.64	2.7	2.75	307	5.2	2.8			20.6	13.39	78.53	1	29
670	A	2	1	1955	9	62	1	2	6	2	4	2	1	2		2	2	2		2			2	6	1	2	166	85	30.85	127	68	102	85	5.4	6.8	2.57	6.49	3.54	1.4	391	5.5	4			20.08	13.59	42.53	1	34.8
671	A	2	2	1969	5	48	1	4	6	6	4	1	1	2		2	2	2		2		2	2	6	2	3	157	55	22.31	132	86	77	78	5.2	6.7	0.95	7.15	3.91	2.12	284	5.4	1.18			17.77	15.65	58.3	1	49
672	A	2	1	1951	1	66	1	3	6	5	2	2	1	1	30	2	1	2		2				7	3	2	149	41	18.47	103	67	68	61	4.9	5.8	0.74	4.94	1.96	2.07	295	5.1	3.02			534.2	123.5	194.4	1	39.5
673	A	1		1948	5	70	1	2	6	4		2	1	2		2	2	2		1			1	2	3	3	172	75	25.35	112	66	93	98	10.1	20.4	1.96	4.31	2.17	1.3	393	6.8	4.67	15.17		15.09	13.31	83.46	1	35.3
674	A	1		1962	3	55	6	2	2	4	4	2	1	1	20	1	2	2		2		2	1	6	3	2	165	78	28.65	152	109	98	76	5.8	7.7	0.96	6.9	3.99	2.07	567	5.1	1.22			23.66	12.71	390.52	1	70
675	A	2	1	1963	5	54	6	2	2	3	4	2	1	2		1	2	2		2		2	2	1	3	2	153	60	25.63	112	89	79	70	5.4	5.8	0.77	5.67	2.46	2.18	397	4.8	1.88			15.41	14.79	267.87	1	59.2
676	A	2	1	1965	10	52	1	2	2	3	4	2	1	1	6	2	2	2		2			2	1	2	2	150	48	21.33	145	94	73	92	5.8	10.1	0.95	5.4	3.36	1.46	302	5.1	0.87			22.67	13.78	73.76	1	42.6
677	A	1		1964	9	53	1	2	6	3	4	2	3	1	40	2	2	2		2		2	2	1	3	2	176	69	22.28	139	93	91	87	5.6	11.6	1.09	4.99	2.57	1.56	407	5.9	0.9			15.67	13.68	46.23	1	60.9
678	A	2	2	1986	6	31	1	4	3	4	5	2	1	1	10	1	2	1	3	2		2		1	3	2	160	59	23.05	106	92	71	99	4.7	6.5	0.79	3.82	2.06	1.07	341	5.2	1.43			46.25	31.33	38.71	1	36.9
679	A	2	1	1962	7	55	1	2	1	6	4	2	1	2		2	2	2		2			2	7	2	2	160	70	27.34	131	79	85	65	4.7	6.5	1.87	7.04	4.12	1.44	370	5.1	2.24			28.8	15.88	142.6	1	39.6
680	A	1		1960	5	57	1	2	2	3	4	2	1	1	5	2	2	2		2			2	2	1	2	161	67	25.85	122	85	88	67	5.2	7.2	1.26	6.08	3.41	1.87	493	5.6	1.38			141.7	16.84	87.54	1	51.1
681	A	2	2	1972	11	45	6	2	4	5	4	2	1	1	20	2	2	2		2			2	7	2	2	156	62	25.48	117	74	78	71	6	6.1	1.07	5.23	2.39	1.85	256	5.8	3.62			13.96	11.76	134.4	1	39.2
682	A	1		1974	12	43	1	4	6	3		2	3	1	10	2	2	2		2			2	1	2	2	168	55	19.49	115	81	70	100	5.5	5.4	1.03	4.71	3	1.11	438	5.3	2.12			31.46	14.5	275.98	1	65.6
683	A	2	2	1968	4	49	1	3	6	4	5	2	1	1		1	2	1	4	2		2	2	1	2	2	158	77	30.84	166	79	92	96	6.3	8.9	2.53	4.72	2.42	1.15	453	5	4.9	15.83		140.4	177.3	247.25		22
684	A	2	2	1952	4	65	1	2	3	4	4	2	1	2		2	2	2		2			2	1	2	2	148	45	20.54	141	78	67	65	4.6	9.4	0.49	5.25	2.15	2.22	368	5.5	1.98			20.53	11.66	77.29	1	25.2
685	A	1		1951	1	67	1	2	6	2	4	2	1	1		2	2	2		2		3	1	6	1	1	165	60	22.04	133	78	78	72	5.3	9	2.82	5.53	2.8	1.27	432	4.9	3.39			15.46	14.44	81.6	1	30.7
686	A	1		1958	11	58	1	3	3	3		2	3	1	45	2	2	2		2		2	2	7	3	2	167	67	24.02	113	84	91	86	5.8	4.8	1.8	6.52	3.52	1.8	433	5.4	2.45			30.35	19.11	236.92	1	54.4
687	A	2	1	1963	7	54	1	3	3	3	4	2	1	1	30	2	2	2		2		2	2	7	3	2	158	58	23.23	100	73	84	93	5.2	7.3	2.73	4.68	2.15	1.37	333	5.1	3.79			15.65	13.69	192.53	1	45.1
688	A	2	1	1966	5	51	1	2	6	2	4	2	1	1	10	2	1	2		2		2	1	1	2	2	160	62	24.22	175	92	81	71	5.7	7.1	1.37	5.49	3	1.42	443	5.3	2.55			18.33	13.38	197.59	1	36.7
689	A	2	2	1953	10	63	1	3	6	2	4	2	1	2		2	2	2		2		2	1	1	2	2	149	62	27.93	172	86	86	80	5.9	7.8	0.75	5.16	2.61	1.76	539	5.5	0.9			56.87	12.52	124.01		35.5
690	A	2	1	1966	10	51	1	3	4	5	4	1	1			1	2	1	4	1	2	1	2	7	2	2	157	58	23.53	110	74	77	71	7	8.3	0.84	3.63	1.15	1.74	338	6.4	1.96			58.15	23.01	134.71	1	48.5
691	A	2	1	1962	1	55	1	4	6	4	4	2	1	2		2	2	1	4	2		2	1	7	3	3	165	72	26.45	164	100	85	75	7.7	12.1	2.07	7.08	4.03	1.77	477	6.1	2.37			22.47	14.06	103.38	1	46
692	A	2	2	1967	4	48	1	1	1	3	4	2	1	2		2	1	2		2		2	2	7	3	2	151	60	26.31	156	95	88	73	5.3	7.3	4.47	4.82	2.16	1.13	397	5.1	2.89			405.7	15.81	36.22	1	28.4
693	A	1		1967	6	50	1	1	2	2		2	3	1	5	2	2	2		2			2	7	3	1	166	78	28.31	125	79	93	65	4.8	4	0.9	4.75	2.36	1.52	502	5.5	1.31			15.79	15.43	112.15	1	54.8
694	A	1		1965	6	50	1	2	4	3		2	1	2		2	2	2		2		2	2	7	3	1	158	57	22.83	128	88	82	96	5.6	5.3	0.9	4.25	2.32	1.41	348	5.1	2.09			26.04	10.3	47.28	1	70
695	A	2	1	1937	6	80	1	3	1	5	4	2	1	1	10	2	2	2		2			3	7	3	3	150	67	29.78	142	82	98	81	5.5	7.6	0.69	6.62	3.55	2.01	357	5.5	7.53	14.73		16.67	13.68	378.45	1	39.6
696	A	2	2	1977	8	41	1	4	4	5	4	2	1	1	18	1	1	1	3	2			2	2	2	2	165	59	21.67	105	82	70	92	6.1	7.1	1.16	5	3.17	1.27	290	5.5	0.55			15.58	12.71	225.32	1	35.3
697	A	2	2	1965	10	52	1	1	2	4	4	2	1	2		1	2	1		2			1	7	3	2	157	62	25.15	166	83	88	69	5.4	10.1	1.06	5.01	2.7	1.44	474	5.8	1.47			600	40.35	243.92	1	24.6
698	A	2	2	1969	2	48	1	2	3	4	4	2	1	2		2	1	2		2			2	1	2	2	151	52	22.81	136	83	76	69	5.2	7.5	0.58	5.32	2.77	1.68	379	5.7	30.39	10.72		155.5	52.04	127.97	1	30.5
699	A	2	2	1953	9	65	1	1	2	4	1	2	1	2		2	2	2		2		2	2	7	3	1	151	55	24.12	99	64	80	83	5.8	8.2	2.86	6.46	3.62	1.59	547	5.9	2.28			26.96	19.61	101.42	1	21.3
700	A	2	2	1979	7	40	1	4	3	4	4	2	1	1		1	1	1	3	2			2	1	2	2	160	57	22.27	115	64	75	85	5.7	8.7	1.01	4.58	2.51	1.31	333	5.5	1.05			13.78	12	27.16	1	27.9
701	A	1		1964	1	53	1	2	1	2	2	2	1	2		2	2	2		1	2	1	2	6	2	2	163	84	31.62	130	77	105	87	8.3	18.5	2.72	5.27	2.7	1.36	300	11.1	1.78			29.09	12.53	580.62	1	44
702	A	2	2	1967	7	50	1	2	1	4	4	2	1	1	3	2	2	2		2			2	7	3	3	155	57	23.73	122	68	78	64	4.7	8.3	2.24	6.12	3.72	1.33	527	5.4	2.39			95.78	12.26	150.84	1	21.1
703	A	2	1	1955	7	63	1	1	2	1	4	2	1	2		2	2	2		2		2	2	7	2	2	169	77	26.96	107	81	97	88	11.1	24.5	2.49	5.64	3.14	1.45	361	8.3	3.22			19.83	285.8	87.93	1	41.6
704	A	2	1	1956	7	62	1	2	2	4	4	2	1	1	5	2	2	2		2		2	1	3	2	2	166	75	27.22	156	87	93	62	5.9	10.2	2.58	5.98	3.15	1.52	493	6.2	2.63			14.92	12.68	95.13	1	48.5
705	A	1		1966	1	52	1	2	6	3		2	3	1		2	2	2		2			2	1	2	2	166	65	23.59	148	93	85	96	5.5	11	0.82	5.73	2.74	2.16	441	5.3	1.3			20.16	18.21	114.73	1	67.5
706	A	1		1958	12	59	1	4	6	5	4	2	1	2		2	2	2		1	2	2	2	1	2	3	164	68	25.28	133	79	85	67	9.2	18.9	0.75	5.04	2.82	1.37	362	6.8	1.2			12.88	11.75	128.54	1	58
707	A	2	1	1956	9	61	1	3	6	5	4	2	1	2		2	1	2		2			2	6	3	3	155	47	19.56	132	85	74	82	6.3	7	0.71	6.53	3.86	2.01	333	5.3	0.64			12.5	12.37	588.46	1	38.1
708	A	2	2	1972	5	45	1	3	6	3	4	2	1	1	20	2	2	2		2			2	7	2	2	154	54	22.77	130	97	75	94	6	8	1.59	7.23	4.2	1.56	364	5.9	2.22			26.56	468.8	197.77	1	24.1
709	A	2	1	1946	10	71	1	1	6	3	4	2	1	1	20	2	2	2		2			2	3	2	2	153	50	21.36	121	80	80	97	6	6.8	1.11	7.25	4.15	1.67	274	5.8	2.12			15.31	36.92	180.32	1	28.2
710	A	2	2	1990	5	27	1	3	3	4	5	2	1	2		2	2	2		2			2	7	3	3	159	59	23.34	99	65	77	98	5.4	6.6	0.6	4.61	2.41	1.42	370	5.1	0.3			14.37	10.83	629.92		29.5
711	A	1		1987	3	30	6	4	1	6		2	1	2		2	2	2		2			2	7	3	2	171	78	26.67	123	79	87	79	7.5	10.6	1.57	3.68	1.83	1.27	392	6.1	0.22	19.41	6.98	14.91	12.38	338.69	1	39.9
712	A	2	2	1969	8	48	1	3	3	6	4	2	1			2	1	2		2		2	2	6	2	2	159	69	27.29	121	77	86	78	5.2	6.8	0.83	6.38	3.87	1.91	335	5.5	2.99			21.73	24.65	34.6		33.8
713	A	1		1964	10	53	1	4	3	5		2	1	2		2	1	2		2		2	2	1	2	2	171	65	22.23	154	106	88	67	4.9	6.4	1.34	5.33	3.11	1.44	393	5.5	8.84	15.36		68.49	25.01	237.31	1	47.7
714	A	2	2	1981	10	36	1	2	1	3	4	2	1	2		2	2	2		2		2	2	7	2	2	154	51	21.5	112	71	65	81	4.7	4.9	0.89	3.92	1.67	1.67	299	4.9	2.17			18.21	13.48	149.19	1	36.8
715	A	2	1	1967	6	50	1	2	6	3			1	2		2	1	2		2			2	1	2	2	154	53	22.35	152	94	68	65	5.3	6.6	0.62	5.56	2.59	1.98	327	5.7	2.28			13.76	14.14	37.87	1	36
716	A	2		1975	5	42	1	2	3	4	4	2	1	2		2	2	2		2		2	2	7	3	3	158	67	26.84	132	76	90	90	6	8.5	1.95	4.45	2.34	1.29	371	5.7	1.77			14.63	24.01	269.44	1	43.5
717	A	1		1954	4	63	1	4	3	5	4	2	1	1	30	1	1	2		2		2	1	6	1	2	168	68	24.09	147	89	83	73	6	10.2	2.4	4.64	2.14	1.4	421	5.7	2.52			17.62	14.25	347.14	1	46.9
718	A	2		1966	4	51	1	2	6	4	4	2	1	1		2	2	2		2			1	6	3	1	160	56	21.88	131	81	83	80	5.3	6.4	1.13	6.18	3.18	1.9	294	5.2	3			13.99	12.76	149.31	1	32.5
719	A	2	2	1963	1	54	1	3	6	6	4	2	1			2	2	2		1		2	1	1	2	1	166	58	21.05	137	90	71	81	5.7	9	3	6.83	3.84	1.31	384	5.5	2.15			13.38	11.63	64.43	1	24
720	A	1		1960	10	57	1	3	3	4	4	2	1			2	2	2		2		2	1	1	2	2	161	62	23.92	141	88	86	65	5.6	8.9	1.24	7.09	4.43	1.48	425	5.1	2.13			24.36	11.54	182.57	1	44.4
721	A	2	1	1950	10	67	1	0	2	1	4	2	1	2		2	2	2		2			2	1	2	2	156	63	25.89	131	75	92	85	6.2	11.2	1.76	5.93	3.7	1.33	394	5.8	4.43	15.79		20	19.42	38.64	1	33.6
722	A	1		1976	10	41	1	3	6	6	4	2	1	1	10	2	2	2		2		2	2	1	3	2	175	64	20.9	116	88	86	69	4.8	5.3	6.87	4.82	2.59	1.66	543	5.1	6.59	14.9		16.86	13.34	147.89	1	39.4
723	A	2	2	1974	3	43	1	3	6	3	4	2	1	2		2	1	1	3	2			2	6	2	2	160	69	26.95	146	101	90	90	5.9	12.6	3.51	7.17	2.88	2.15	203	5.5	5.64	13.33		11.68	10.91	262.7	1	29.1
724	A	2	1	1972	3	45	1	2	3	3	4	2	1	2		2	2	2		2		2	2	7	2	2	158	60	24.03	129	73	79	75	5.8	6.4	1.68	8.37	5.28	1.86	321	5.6	1.98			12.73	12.59	102.15	1	42
725	A	2	2	1978	4	38	1	3	1	3	4	2	1	1	10	2	2	2		2			2	7	3	3	163	79	29.73	125	84	97	75	5.3	6.6	1.85	6.04	2.98	2.04	412	5	1.76			11.98	170.4	229.47	1	39.1
726	A	2	2	1978	12	38	1	2	3	3	1	2	1	1	10	2	2	2		2		2	2	1	2	2	154	58	24.46	113	76	76	94	5.7	7.9	1.13	4.4	2.04	1.77	420	5.2	1.38			13.3	12.23	97.37	1	40.9
727	A	2	2	1976	8	41	1	2	3	3	4	2	1	2		1	2	2		2		2		7	3	2	161	65	25.08	115	82	81	101	5.4	7.1	1.18	4.98	2.5	1.49	315	5	2.09			255.7	273.2	255.64	1	43.1
728	A	2	2	1972	11	45	1	2	1	3	4	2	1	1	20	2	2	2		2		2	2	7	3	3	149	49	22.07	103	61	74	92	5.4	8.6	1	4.76	2.72	1.5	271	5.3	0.43			12.61	257.5	151.89	1	24.7
729	A	2	2	1976	6	41	1	2	3	3	1	2	1	2		2	2	2		2			2	7	3	2	165	59	21.67	107	79	80	99	5.8	7.1	1.37	6.21	3.94	1.53	292	5	1.95			19.1	14.67	145.51	1	31.3
730	A	2	2	1971	5	46	1	2	1	4	4	2	1	1	10	2	2	2		2			3	7	3	3	148	53	24.2	126	90	84	96	5.7	10	0.91	5.55	2.53	2.02	325	4.9	4.65	15.84		9.72	10	210.26	1	35.5
731	A	1		1970	10	47	1	1	6	3		2	3	1	34	2	2	1	35	1	2	1	2	6	3	2	168	67	23.74	151	92	82	97	10.5	13.5	2.91	6.54	3.26	1.39	422	8.2	1.06			10.9	11.05	354.67	1	41.9
732	A	2		1969	5	48	1	3	4	4	4	1	1			2	2	2		2		2	1	6	3	2	142	64	31.74	155	103	98	101	6	14.2	1.23	4.35	2.17	1.37	341	5.3	1.93			12.98	12.63	158.86	1	41
733	A	1		1990	1	27	1	4	3	4		2	1	2		2	2	2		2		2	2	1	2	2	165	57	20.94	152	68	71	74	5.6	5.8	1.11	4.53	2.53	1.29	392	4.8	1.65			13.78	12.74	195.11	1	48.5
734	A	2	1	1985	1	32	1	4	6	6	1	2	1	2		2	2	2		2			1	1	2	2	150	54	24	102	73	82	76	6	6.4	1.37	5.94	3.29	1.65	336	5.3	0.89			11.25	12.98	44.64	1	26.9
735	A	1		1985	7	32	1	4	3	5		2	1	2		2	2	2		2		2	2	7	2	2	173	62	20.72	100	76	77	71	5.3	5	0.69	4.22	2.28	1.31	395	4.1	0.91			13.69	11.16	160.8	1	30.1
736	A	2	1	1964	6	55	1	1	2	2	4	1	1	2		2	2	2		2		2	2	7	2	2	153	53	22.64	121	75	76	120	7.1	6.7	1.08	5.83	3.48	1.38	236	5.6	0.03	27.99	12.8	158	158.6	239.95		44.1
737	A	2	1	1970	3	47	1	2	6	5	4	2	1	1	18	2	2	1	5	2			2	7	3	3	160	64	25	117	73	85	72	5.2	7.3	2	5.46	2.95	1.52	315	5	3.48			11.15	10	74.51	1	35.8
738	A	1		1975	3	42	1	4	3	6	4	2	1	2		2	2	2		2			2	7	3	3	159	63	24.92	123	90	83	89	4.8	5.5	1.05	6.59	4.17	1.51	376	5.4	1.53			18.18	14.48	165.34	1	28.4
739	A	2	2	1949	9	68	1	2	6	3	4	2	1	2		2	2	2		2		2	2	1	3	3	142	41	20.33	131	84	70	91	5.2	7.8	2.87	5.77	2.91	1.6	389	5.4	2.22			11.58	10.96	91.01	1	42.6
740	A	2	2	1979	7	38	1	3	3	4		1	1	2		2	2	2		1	3		1	7	2	2	158	54	21.63	121	81	77	84	4.7	7.2	1.54	5.58	3.36	1.23	388	4.7	1.35			10.74	13.12	34.27	1	35.4
741	A	2	2	1976	4	41	1	4	6	5	4	2	1	1	11	1	2	2		2			2	3	2	3	158	55	22.03	105	66	72	73	5.2	7.8	0.64	6.18	3.26	1.95	377	5.4	1.39			395.1	15.29	132.85	1	44.3
742	A	2		1980	3	37	1	4	6	5	4	2	2	2		2	2	2		2			2	7	3	3	154	53	22.35	103	66	74	64	5.4	7	1.16	5.78	3.23	1.81	395	5.5	2			173.7	15.5	37.41	1	34.9
743	A	2	2	1970	11	47	1	2	1	2	4	2	1	2		2	1	2		2		2	2	7	3	2	159	53	20.96	111	71	78	83	5.1	5.3	2.65	6.15	3.37	1.46	359	5.5	55.4	11.04		34.52	972.2	196.52	1	38
744	A	1		1953	10	64	1	2	6	4		1	1	2		2	2	2		2			2	2	1	2	166	65	23.59	120	83	87	96	5.4	9.9	2.72	7.64	4.36	1.45	601	5.3	5.33	14.53		14.66	73.92	123.97	1	40.4
745	A	2	2	1974	10	43	1	3	6	3	4	2	1	2		1	2	1	3	2			2	1	2	2	161	71	27.39	139	80	90	48	5.8	8.2	3.52	5.38	2.45	1.46	323	5.4	3.11			40.42	844.1	216.07		41.9
746	A	2	1	1967	3	50	1	3	6	6	4	2	1	2		1	1	1	35	2			2	23	2	2	165	78	28.65	107	74	90	74	6.1	9.2	2.42	5.93	3.09	1.44	493	5.4	2.89			79.31	16.41	78.76	1	52
747	A	2	2	1969	6	48	1	2	3	3	1	1	1	1	2	1	2	1	35	2			2	1	2	3	164	73	27.14	109	74	88	71	5.5	5.9	1.08	5.54	3.31	1.49	416	5.2	2.73			13.63	11	100.37	1	38.6
748	A	1		1964	11	53	1	4	3	5		2	1	2		2	2	2		2			2	1	2	2	172	73	24.68	132	91	85	62	5.1	6.5	2.01	7.98	4.82	1.77	499	5.5	1.91			14.06	13.41	139.03	1	39.9
749	A	1		1971	10	46	1	2	6	3	4	2	3	1		2	2	2		2			2	1	2	2	169	65	22.76	138	95	91	96	5.4	8.3	7.88	6.98	0.93	1.57	546	5.2	0.88			15.53	11.06	294.45	1	40.5
750	A	1		1964	10	53	1	3	3	4	4	2	1	1	25	2	2	2		2			2	6	3	2	169	59	20.66	116	79	84	69	5.3	5.9	1.17	6.3	3.42	2.01	324	5.3	1.24			14.04	11.5	104.76	1	40.8
751	A	2		1974	6	43	1	2	2	4	4	2	1	2		2	2	2		2			2	1	3	3	157	44	17.85	94	65	68	80	4.9	5.4	0.82	4.54	2.25	1.62	241	5.1	1.36			34.97	39.17	195.49	1	32
752	A	2	1	1950	6	67	1	1	6	4	4	2	1	1	43	2	2	1	5	2		2	2	1	2	2	156	61	25.07	161	79	91	62	6	6	1.81	5.5	2.94	1.67	460	5.6	5.24	15.17		16.41	12.09	288.21	1	31.2
753	A	2	2	1979	7	38	1	4	3	4	4	2	1	2		1	1	2		2		2	2	23	2	2	155	58	24.14	116	84	74	85	5.3	9.1	3.24	6.08	3.11	1.33	471	5.1	3.08			368.5	99.45	121.85	1	34
754	A	2	1	1950	8	67	1	1	2	4	4	2	1	2		2	2	2		2			1	7	3	2	150	55	24.44	150	85	87	67	4.9	8.6	1.59	7.41	4.27	1.79	338	5.3	4.36	18.4		270.3	285.2	115.52	1	35.2
755	A	2	1	1954	1	63	1	1	3	4	4	1	1	2		2	2	1	5	2			1	23	3	3	155	63	26.22	163	99	93	108	7.4	17.3	1.54	4.33	2.22	1.46	416	6.5	0.64			15.09	12.47	166.65	1	34.9
756	A	1		1948	8	69	1	3	6	5		2	1	2		2	2	2		2		2	2	1	3	3	166	58	21.05	123	78	66	89	6.6	9.6	0.8	5.17	2.36	1.99	482	5.9	0.75			17.36	14.68	108.86	1	45.2
757	A	2	2	1969	5	48	1	2	1	3	4	2	1	1	10	2	1	2		2			2	3	2	2	152	53	22.94	123	79	73	90	5.6	5.9	1.23	5.81	2.94	2.04	263	5.1	1.29			15.5	12.33	129.54	1	34
758	A	1		1965	10	52	1	4	3	5	4	2	3	2		2	2	1	4	1	2	1	2	6	1	1	175	59	19.27	100	53	86	110	5.3	18.3	2.72	7.28	3.83	2.03	508	9.3	2.2			11.52	10.78	107.2	1	41
759	A	1		1964	4	53	1	3	6	5	4	2	1	1	20	2	2	2		1	2	2	1	6	3	2	155	51	21.23	120	87	84	112	5.9	11.1	4.81	6.18	2.03	1.68	352	5.7	1.81			12.34	11.7	65.32	1	66.3
760	A	2	1	1969	11	48	1	2	2	4	4	2	1	2		2	2	2		2			2	1	2	2	159	53	20.96	116	81	68	84	4.7	6.4	0.96	4.16	1.54	1.84	367	4.8	1.01			18.95	12.41	92.61	1	31.1
761	A	2		1966	11	51	1	1	6	5	4	2	1			1	1	2		2		2	2	1	3	3	162	65	24.77	101	75	85	82	5.6	7.1	0.55	4.83	2.46	1.64	320	5	1.14			14.3	58.54	153.14	1	25.9
762	A	2	1	1940	6	77	1	1	2	4	4	2	1	2		2	2	2		2			2	1	2	2	145	47	22.35	120	71	76	99	5.6	10.7	0.71	5.48	2.52	2.04	305	5.1	1.7			14.2	10	259.04		35.5
763	A	2	1	1971	2	46	1	2	3	4	1	1	1	2		2	2	2		2		2	2	1	2	2	165	55	20.2	93	75	69	84	4.5	4.4	0.52	5.63	2.6	2.09	376	5	1.71			18.59	13.63	112.38	1	33.5
764	A	1		1948	12	69	1	4	6	4	4	2	3	2		2	2	2		2		2	2	7	3	2	165	68	24.98	144	91	89	61	7	6.6	1.36	5.93	3.52	1.44	410	6.3	2.52			17.6	12.43	1206.18	1	54.4
765	A	1		1966	5	51	1	2	6	3		2	1	2		2	2	2		2			2	7	2	2	173	77	25.73	126	77	90	72	6.3	9.2	0.73	3.76	1.7	1.37	384	4.7	0.41			14.44	11.55	378.55	1	41.3
766	A	2	2	1976	12	46	1	4	6	4	4	2	1	2		2	2	2		2			2	1	3	3	154	55	23.19	107	62	72	76	5.6	5.7	0.96	5.92	3.56	1.41	201	5.3	1			21.63	11.47	194.89	1	36.6
767	A	1		1950	6	68	1	1	2	3		2	3	2		2	1	2		2		2	2	1	2	2	162	49	18.67	135	57	69	67	5	5.6	0.69	4.74	2.21	1.78	357	5.3	0.63			600	414.5	175.76	1	42.6
768	A	2	1	1955	10	65	1	0	6	1	4	2	1	1	20	2	2	2		2			2	1	2	3	154	43	18.13	126	81	74	87	6.3	9.4	1.15	5.71	2.73	2.02	287	5.5	1.37			17.55	11.56	122.37		30.4
769	A	1		1962	9	56	1	2	2	1		2	3			1	2	2		1			2	1	2	2	158	57	22.83	112	67	85	73	5.4	7.7	2.07	6.46	4.13	1.32	436	5.5	1.47			19.16	12.35	73.82	1	60.3
770	A	1		1965	4	52	1	4	3	4		2	1	2		1	2	1	3	2			1	6	2	3	161	55	21.22	157	96	78	83	5.8	6.3	1.95	7.66	5.33	1.48	447	5.6	2.26			22.59	15.32	113.26	1	38.7
771	A	1		1967	10	49	1	3	6	5	4	2	1	2		1	2	1	5	2			1	1	1	2	168	84	29.76	125	80	91	62	7.4	7.8	1.77	5.67	3.25	1.29	508	5.8	1.39			16.42	10	62.75	1	52.7
772	A	1		1961	9	57	1	3	1	3		2	1	2		2	2	2		2			3	7	3	3	170	53	18.34	126	73	76	66	5.2	6	1.17	5.27	2.17	2.18	320	4.9	2.7			15.41	13.24	166.16	1	60
773	A	2	1	1960	2	57	1	1	2	3	4	2	1	1	20	2	2	2		2			2	2	2	2	168	67	23.74	112	65	88	74	5.8	7.2	5.28	8.28	2.84	1.71	353	4.8	2.96			19.24	10.87	439.53	1	40.3
774	A	1		1955	1	62	1	3	6	3		2	3	2		2	2	2		2			2	1	2	2	166	63	22.86	138	93	86	87	5.9	12.1	3.16	3.94	1.84	1.03	356	6	1.96			17.83	11.92	172.74	1	39.9
775	A	2	2	1985	4	32	1	4	4	2	4	2	1	2		2	2	2		2			3	7	3	3	158	47	18.83	108	69	66	91	5	6.9	0.77	4.83	2.68	1.64	320	5	2.15			14.08	12.17	90.43	1	37.3
776	A	1		1986	9	30	1	4	2	2		2	1	2		2	2	2		2		2	2	7	3	3	166	61	22.14	131	76	80	92	5.8	8.3	0.83	4.15	2.02	1.44	420	5.1	1.84			13.87	11.93	243.11	1	42.8
777	A	2	1	1962	10	55	1	1	4	1	4	2	1	2		2	2	2		2		3	1	7	3	3	157	66	26.78	146	63	95	78	9.8	13.7	1.09	5.53	3.29	1.36	356	7	2.15			16.29	56.34	87.11	1	49.3
778	A	1		1953	12	63	1	3	4	1		2	2	2		2	2	2		2			1	7	3	3	166	70	25.4	160	89	87	66	5.7	4.1	0.41	4.6	2.6	1.45	542	5.1	2.93			256.6	460.5	114.73	1	56.5
779	A	2		1976	4	41	1	2	3	6	4	2	1			2	2	2		2		2	2	1	2	2	152	65	28.13	128	63	87	48	5.2	7.9	1.11	5.11	3.22	1.39	419	5.6	3.63			18.07	12.04	171.3	1	19.7
780	A	1		1973	4	44	1	2	2	2	4	2	3	1		2	2	2		2		2	1	6	3	3	165	76	27.92	169	87	93	70	4.9	6.4	2.25	5.31	3.18	1.13	511	5.1	1.98			15.72	12.15	140.04	1	44.4
781	A	2	2	1989	3	28	1	4	3	6	4	2	1			1	1	2		2		2	2	1	2	2	158	47	18.83	124	73	64	103	5.6	7.7	0.56	3.03	1.24	1.28	346	5.2	0.005	47.77	14.54	600	2224	357.67	1	35.1
782	A	2	1	1970	1	47	1	3	3	3	1	2	1	1	20	2	2	2		2			2	1	2	2	151	58	25.44	122	87	86	77	5	8.5	2.12	4.97	2.64	1.33	351	5.2	2.38			148.3	933	144.46	1	36.3
783	A	1		1976	9	41	1	4	6	4		2	1	2		2	1	1	1	1			2	7	2	2	160	64	25	137	96		82	4.7	5.4	1.76	7.39	3.9	1.95	424	5.4	0.73			21.76	10.74	108.26	1	52.8
784	A	2	2	1983	12	34	1	4	6	3	4	1	1	1	13	2	2	1	3	1	3	2	2	1	2	2	160	53	20.7	97	61	80	78	5.5	5.5	1.26	4.81	2.62	1.39	381	5	1.23			16.89	11.86	177.49	1	47.1
785	A	2	1	1962	7	55	1	3	3	3	4	2	1	2		2	2	2		2		1	2	1	1	2	151	40	17.54	127	74	65	71	5	5.9	0.87	5.65	3	2.03	227	5.1	2.86			12.04	11.39	183.59		31.9
786	A	1		1949	11	68	1	3	6	5	4	2	1			2	2	2		2			2	7	2	2	172	75	25.35	128	80	94	80	6.7	6.6	2.84	4.52	2.2	1.14	526	5.6	3.83			17.63	10.22	81.56	1	48
787	A	2	1	1955	4	62	1	3	6	5	4	2	1	2		2	2	2		2		2	2	7	2	2	168	70	24.8	132	70	102	68	5.1	5.2	0.96	4.09	1.48	1.82	383	5.5	3.47			14.36	10.83	123.61	1	44.1
788	A	1		1947	7	70	1	4	6	5	4	2	1	2		2	2	2		1	2	2	2	6	2	2	165	70	25.71	130	80	90	63	7.5	7.6	1.57	5.95	3.34	1.58	427	7.1	3.85			14.09	10.47	97.04	1	46
789	A	2	1	1949	11	67	1	4	6	5	4	2	1	1		2	2	2		2		2	1	6	2	2	156	57	23.42	146	94		72	5.4	5.3	1.28	7.23	4.87	1.54	421	5.4	3.4			17.22	10.48	54.78	1	30.7
790	A	2	2	1956	2	59	1	3	4	3	4	2	1	2		2	2	2		2		2	2	7	2	2	160	68	26.56	142	80	100	72	5.6	5.4	1.51	7.34	4.27	1.53	467	5.8	2.3			16.48	12.68	16.99	1	38.7
791	A	1		1952	7	65	1	3	3	4	4	2	1	2		2	2	2		2			2	7	2	2	168	70	24.8	132	86	90	78	4.7	4.7	2.9	6.84	3.58	1.46	445	5.4	0.12	15.1	5.67	28.74	540.2	71.19	1	39.9
792	A	1		1960	12	55	1	3	1	2		2	1	2		2	2	2		2		2	2	7	2	2	162	66	25.15	153	97	85	74	5.74	7.41	0.75	3.71	1.8	1.41	405	5.9	1.28			23.54	10.59	46.59	1	57.2
793	A	2	1	1961	9	56	1	3	6	3	1	2	1	2		2	2	2		2		2	2	7	2	2	155	55	22.89	149	91	77	75	5.11	7.48	1.58	4.92	2.97	1.1	374	5.5	1.42			25.61	12.25	112.11	1	29.5
794	A	2	1	1966	9	51	1	3	1	4	4	2	1	1	10	2	2	1	6	2			1	2	2	2	160	84	32.81	191	133	101	115	6.7	14.56	2.71	5.25	2.69	1.41	442	6.6	1.74			15.33	12.46	95.91	1	26.8
795	A	2	2	1986	4	31	1	4		2		2	1	2		2	2	2		2			2	1	2	2	151	71	31.14	116	76	90	90	4.84	4.36	5.24	5.13	2.25	1.08	374	4.9	1.95			18.34	10.81	55.97	1	32.8
796	A	1		1987	8	30	1	3	1	4		2	3	2		2	2	2		2			2	1	2	2	164	79	29.37	127	84	91	86	4.78	5.8	4.75	5.73	3.02	0.96	440	5.5	2.88			22.76	14.79	125.07	1	40.7
797	A	1		1972	1	45	1	3	6	5		2	1	1	10	2	2	2		2		2	2	1	3	2	174	78	25.76	132	100	89	94	5.64	3.52	2.35	5.52	3.36	1.13	443	5.4	4.25	15.04		322.6	826.1	139	1	47.5
798	A	1		1972	11	45	1	2	2	3		2	3	2		2	2	2		2			2	7	3	2	175	76	24.82	139	97	86	69	5.01	6.05	1.37	3.86	2.13	1.21	388	4.1	0.97			17.49	16.91	174.12	1	43.2
799	A	2	1	1964	6	53	1	2	2	3	4	2	1	1	30	1	2	1	5	2		2	2	1	3	2	152	58	25.1	123	85	85	78	6.31	6.09	1.59	5.34	2.58	1.87	278	5.1	4.04			14.81	10	230.39	1	40.1
800	A	2	2	1968	8	49	1	3	1	2	4	2	1	1	25	2	2	2		2			2	6	1	1	159	62	24.52	131	77	83	84	5.46	5.79	1.09	5.41	2.98	1.51	356	5.5	2.63			18.19	16.09	233.91	1	31.4
801	A	2	2	1963	11	54	1	1	6	2	4	2	1	2		2	2	2		2		3		7	3	2	156	46	18.9	171	105	71	80	4.72	9.21	2.35	5.59	3.32	1.38	298	5.5	1.28			20.68	12.63	139.19	1	25.4
802	A	1		1962	1	55	1	3	2	2	4	2	1	1	20	2	1	2		2		2	2	7	2	2	171	85	29.07	150	98	102	83	5.07	8.58	1.7	6.68	4.26	1.72	384	5.3	1.33			421.3	13.84	104.73	1	48.7
803	A	1		1962	9	55	1	3	6	3		2	1	2		1	2	1	3	2			2	1	2	2	170	83	28.72	113	77	96	54	5.61	8.15	1.62	5.84	3.26	1.46	548	5.7	0.76			13.86	10.76	145.09	1	37.9
804	A	1		1963	1	54	1	3	6	4		2	1	2		2	2	2		2		2	2	6	2	2	170	82	28.37	153	99	97	92	5.65	4.81	2.08	5.79	3.44	1.37	426	5.1	1.75			84.09	12.26	142.44	1	40.9
805	A	2	2	1966	7	52	1	2	1	3	4	2	1	2		2	2	2		2		2	2	7	3	2	164	65	24.17	150	94	78	75	4.73	4.92	0.92	4.7	2.2	1.65	372	5.4	3.39			15.81	33.99	120.93	1	29.8
806	A	2	1	1952	3	66	1	2	1	1	4	2	1	2		2	2	2		2			1	7	3	3	152	54	23.37	131	73	83	67	11.89	14.92	1.12	5.54	3.03	1.48	343	7.2	0.97			33.65	12.42	148.89	1	40.3
807	A	2	2	1969	3	49	1	3	2	4	1	2	1	1	15	2	1	2		2		2	1	7	2	3	158	69	27.64	134	102	84	82	5.42	6.31	0.88	6.22	3.72	1.85	247	5.1	5.01	10.65		14.92	10.51	235.77	1	34.2
808	A	2	1	1969	10	48	1	2	1	4	1	2	1	2		2	2	2		2		2	2	1	3	2	165	68	24.98	115	78	80	79	6.02	7.12	1.08	6.17	3.53	1.58	285	5.4	2.02			32.97	17.96	725.76	1	41.1
809	A	2	2	1988	7	29	1	4	3	4	4	2	1	2		2	2	2		1	3		2	1	2	2	157	72	29.21	119	80	92	79	11.41	21.44	2.45	4.96	2.93	1.2	296	9.2	2.24			17.49	12.88	334.18	1	32.3
810	A	1		1954	12	63	1	3	6	3		2	1	1		2	2	1	3	2			2	1	2	2	168	72	25.51	128	83	92	76	8.51	14.13	1.93	5.8	3.76	1.22	351	6.6	1.7			13.39	46.76	77.84	1	36.3
811	A	2	2	1989	2	28	1	4	3	2	4	1	1	1	10	1	2	1	3	2		2		1	2	2	158	63	25.24	105	71	79	84	5.58	6.37	1.07	4.02	2.4	1.12	306	4.9	1.66			35.6	12.32	419.34	1	30.9
812	A	2	1	1964	10	53	1	2	4	2	4	1	1	1	20	2	2	2		2		2	1	7	3	2	151	61	26.75	177	87	85	64	6.16	7.63	1.54	4.62	2.48	1.12	455	6	1.88			19.52	16.56	232.08	1	51.3
813	A	2	2	1950	5	67	1	1	6	3	4	2	2	1	10	2	2	2		2			2	1	2	2	159	57	22.55	100	75	85	73	5.61	6.75	1.77	5.07	2.65	1.6	393	5.5	3.26			29.84	27.44	225.19		26.7
814	A	2	1	1978	12	39	1	4	3	3	4	2	1	2		1	1	1	1	2			2	7	2	2	155	47	19.56	115	68	67	73	4.92	4.97	1.65	6.06	3.33	1.67	287	4.9	0.84			12.86	14.36	120.54	1	26.1
815	A	2	2	1978	9	38	1	2	6	4	4	1	2	1		2	2	2		2			2	7	3	2	154	62	26.14	113	79	87	78	5.14	11.48	0.59	4.03	2.39	1.14	292	5.1	0.63			11.76	11.14	33.34	1	45.2
816	A	2	1	1954	6	63	1	3	3	3	1	2	1	2		2	2	2		2		2	2	7	3	3	151	47	20.61	131	75	78	78	5.19	6.45	1.54	5.9	3.02	1.96	290	5.5	2.62			600	1839	109.3	1	26.7
817	A	2	1	1965	1	52	1	3	6	3	4	2	1	1		2	2	2		2			2	2	2	2	156	50	20.55	152	99	69	58	5.05	7.07	1.2	6.19	3.13	1.82	322	5.5	3.63			10.22	116.8	124.96	1	37.8
818	A	1		1963	6	54	1	3	6	5		2	3	2		2	2	2		2		2	2	1	3	2	184	79	23.33	146	80	89		5.65	9.09	1.6	5.18	2.99	1.19	376	5.6	0.89			600	296	131.84	1	54.9
819	A	2	1	1961	5	56	1	4	3	5	1	2	1	2		2	2	2		2		2	2	4	2	1	158	55	22.03	120	84	76	89	6.01	6.49	3.43	6.63	3.53	1.46	336	5.3	1.35			11.1	11.03	179.63	1	32
820	A	1		1994	8	23	1	4	3	4		2	3	2	1	1	2	2		2		2	2	7	3	2	171	61	20.86	112	77	72	89	4.57	6.64	1.62	5.64	3.37	1.38	401	5.3	1.81			15.9	17.14	41.99	1	30.8
821	A	1		1980	9	38	1	3	6	1	4	2	3			2	2	2		2		2		1	2	3	165	70	25.71	127	75	89	79	4.55	4.842	0.37	5.57	3.16	1.19	477	5.1	1.48			32.36	12.21	224.24	1	42.4
822	A	2	1	1953	5	64	1	3	4	2		2	1	1	40	2	2	2		2		2	2	7	3	3	150	59	26.22	147	89	88	69	5.25	6.42	0.71	6.04	3.22	1.88	401	5.4	1.61			11.02	31.53	104.55	1	50.3
823	A	2	2	1977	2	41	1	2	1	4	4	2	1	2		1	2	2		2			2	7	3	2	155	55	22.89	118	87	76	78	5.46	7.48	0.97	5.12	2.52	1.73	308	5.4	2.83			13.07	12.01	24.86	1	37.1
824	A	2	2	1975	9	42	1	0	3	3	4	2	1	2		2	2	2		2		2	2	7	3	3	147	49	22.68	126	92	75	80	5.34	8.69	1.63	6.52	4.24	1.36	353	5	1.24			10.82	11.78	90.83	1	35.2
825	A	2	1	1963	7	54	1	1	1	1	4	2	1	2		2	2	2		1	2	3	2	7	3	3	152	52	22.51	112	74	77	76	9.03	8.8	2.73	5.38	2.99	1.04	405	7.5	2.09			12.54	166.1	278.51	1	34.7
826	A	1		1963	4	54	1	1	3	3		2	3	1	5	2	2	2		2			2	1	2	2	166	69	25.04	127	88	96	59	4.97	9.98	2.25	7.2	4.64	1.18	488	5.3	1.15			15.25	12.2	50.44	1	42.7
827	A	1		1988	8	29	1	3	1	6		2	1	2		2	1	2		2		2	2	1	1	2	166	70	25.4	140	82	78	99	6.72	16.78	4.26	6.61	3.27	1.51	460	5.7	1.2			16.29	12.16	135.28	1	34.6
828	A	1		1961	4	56	6	2	6	4	4	2	1	2		2	2	2		2		2	2	7	3	3	170	67	23.18	133	98	86	82	5.5	5.41	0.96	6.1	3.98	1.19	488	5.8	0.48			11.26	12.33	228.82	1	45
829	A	1		1968	5	49	5	1	1	4		2	3	2		2	2	2		2			2	1	2	2	160	60	23.44	124	90	81	66	4.42	5.14	1.12	4.07	2.08	1.42	396	5.3	2.81			9.1	10.03	314.7	1	30.9
830	A	2	2	1975	6	42	1	2	1	5	4	2	1	1	12	1	2	2		2			2	7	3	3	149	52	23.42	116	69	71	72	5.38	7.08	0.51	5.85	3.4	1.71	215	5.2	1.61			11.9	11.12	89	1	34.6
831	A	1		1972	9	45	1	1	6	2	4	2	3			2	2	2		2		2	2	7	3	3	170	77	26.64	115	69	93	79	5.04	6.26	2.2	5.34	2.98	1.38	250	5.4	3.36			10.2	10.32	67.97	1	44.5
832	A	1		1961	10	56	1	3	2	2	4	2	1	2		2	2	2		2		2		7	3	3	167	76	27.25	175	110	90	76	5.85	5.99	0.7	6.37	3.47	1.78	526	5.5	3.05			267.7	564.9	127.69	1	56.7
833	A	2	2	1962	4	55	1	1	6	4	4	2	1	2		2	1	2		2		2		1	3	3	149	54	24.32	143	102	84		5.62	6.34	0.94	6.89	3.97	1.98	299	5.2	39.47	9.65		600	1255	58.61	1	33.4
834	A	2	2	1973	8	45	1	1	6	3	4	2	1	1		2	1	2		2		2	2	7	2	2	154	47	19.82	141	83	68	78	5.09	4.62	0.42	4.04	1.83	1.62	187	5.4	3.94			279.6	301.6	38.48	1	32.5
835	A	1		1967	3	50	1	1	1	3		2	2	2		2	2	2		2			2	1	2	2	165	77	28.28	165	104	95	89	7.17	12.56	1.95	5.69	3.22	1.59	534	7.3	1.48			11.42	12.52	143.61	1	58
836	A	1		1972	2	45	1	3	1	6		2	3	2		1	2	2		2			2	7	3	3	164	55	20.45	102	76	75	68	4.78	7.98	1.5	4.53	2.53	1.18	332	5.3	2.96			9.79	10.84	305.62	1	49.1
837	A	1		1952	6	65	1	2	1	6	4	2	1	1	40	2	2	2		2		2	2	7	2	2	161	66	25.46	118	65	92	77	12.38	18.26	1.26	7.03	4.42	1.41	452	9.1	1.04			11.6	10.07	202.43	1	45.4
838	A	2	2	1982	12	36	2	3	3	4	4	2	1	2		2	1	2		2			2	3	2	2	160	53	20.7	156	110	69	117	5.48	7.97	1.2	6.6	3.77	1.66	342	5.3	39.08	10.67		496.4	507.5	351.46	1	54.7
839	A	2	2	1980	2	37	1	1	6	3	4	2	1	2		1	1	2		2		2	2	1	3	2	152	49	21.21	106	83	70	78	5.34	6.55	1.24	5.44	1.68	2.69	351	4.4	3.63			251.5	35.13	186.95	1	30.2
840	A	2	2	1970	3	38	1	2	3	5	1	2	1	2		2	2	2		1	3		2	1	3	3	152	79	34.19	117	82	92	77	6.18	9.01	5.77	4.91	2.84	1.26	276	5.4	1.97			16.71	15.9	97.45	1	41.3
841	A	2	2	1977	6	40	1	3	1	3	4	2	1	2		2	2	2		2			2	1	2	2	152	56	24.24	111	72	76	81	5.17	7.38	1.6	6.16	3.3	1.9	256	5	1.72			13.24	11.52	212.95	1	35.1
842	A	2	1	1972	8	45	1	2	4	4	4	2	2	2		2	2	2		2			3	7	3	3	152	58	25.1	107	82	77	96	5.53	7.93	2.35	4.81	2.57	1.24	442	4.9	1.66			10.82	13.54	99.73	1	46.7
843	A	1		1972	10	45	1	3	1	3		2	3	1	20	2	2	2		2		2	2	7	3	2	175	70	22.86	130	81	80	80	5.48	6.36	1.65	5.03	2.79	1.41	378	5.4	2.27			13.1	11.03	57.91	1	54.6
844	A	1		1963	2	55	1	3	3	3	4	2	3			2	2	2		2		2		1	2	2	172	68	22.99	147	107	86	86	4.7	7.85	2.39	2.66	2.46	1.17	446	5.5	2.79			16.09	10.63	187.05	1	36.6
845	A	2	1	1955	7	62	1	3	4	4	4	2	1	2		2	2	1	4	2		2	2	1	2	2	152	79	34.19	131	84	66	87	5.47	7.48	2.22	5.23	2.3	1.73	319	5.4	2.8			13.11	11.38	40.38	1	32.5
846	A	1		1999	4	18	1	3	5	3		2	1	1		2	2	2		2			2	7	3	3	178	59	18.62	128	85	63	73	5.29	7.04	0.96	4.38	2.08	1.54	407	4.8	4.82	16.08		9.67	10.15	223.97	1	39.7
847	A	1		1970	12	46	1	2	2	3		2	3	2		2	2	2		2			2	7	3	2	170	68	23.53	118	81	83	80	7.45	11.41	1	6.53	3.79	1.24	369	4.2	0.69			13.47	11.77	77.01	1	57.9
848	A	1		1963	2	55	1	3	1	5		2	1	1	30	2	2	2		2		2	2	36	2	2	171	73	24.96	123	88	90	64	5.34	8.57	3.67	6.88	4.13	1.19	416	5	2.64			11.11	10.25	236.47	1	35.3
849	A	1		1957	1	60	1	4	6	6		2	3	2		2	2	2		2			1	6	2	2	172	70	23.66	136	97	87	57	7.83	7.62	1.23	4.41	2.32	1.32	354	5	1.61			10.8	12.15	158.04	1	42
850	A	1		1989	1	28	1	3	6	4		2	3	1	6	2	2	1	3	2		3	2	1	2	2	172	74	25.01	114	72	87	70	4.65	5.42	2.37	5.39	3.39	1.17	453	5.1	1.41			108.5	32.49	107.7	1	45
851	A	1		1971	11	45	1	4	1	4		2	3	1	18	1	2	2		2		2	2	1	1	2	185	88	25.71	124	91	93	75	5.54	8.46	1.8	4.24	2.32	1.03	439	5.6	1.28			18.52	551.1	184.61	1	40.9
852	A	2	1	1963	8	54	1	2	6	5	4	1	1	2		2	2	2		2			2	7	3	1	147	47	21.75	124	86	72	104	5.74	9.37	2.96	6.71	3.26	1.6	264	5.9	2.54			392.9	17.08	44.35	1	46
853	A	1		1969	2	48	1	4	3	5	4	2	1	2		2	2	1	4	1	2	2	2	4	2	2	162	65	24.77	130	83	81	82	7.21	12.28	1.47	6.89	4.21	1.39	499	7	1.65			11.01	12.52	95.2	1	55.8
854	A	2	1	1967	7	49	1	3	3	4	1	2	1	1	20	2	2	2		2			2	2	2	3	153	63	26.91	132	91	74	70	5.74	4.99	1.52	6.02	2.83	1.84	299	5.3	4.09			14.4	13.49	306.96	1	42.2
855	A	2	1	1963	10	54	1	4	3	5	1	2	2	2		2	2	2		1	2		2	1	2	2	150	72	32	129	93	85	85	6.67	8.53	0.97	5.82	3.22	1.67	415	6.7	0.6			16.45	13.29	106.98	1	30.7
856	A	2	1	1965	5	53	1	3	1	4	4	2	1	2		2	2	2		2		2	2	7	3	2	149	46	20.72	140	109	70	110	6.25	6.67	0.91	6.16	2.68	2.25	351	5.6	1.24			19.92	12.19	110.76	1	45
857	A	2	1	1964	10	53	1	3	1	5	4	2	1	1	4	2	2	2		2			2	235	2	2	148	45	20.54	130	78	70	61	5.72	8.16	1.44	6.63	4.02	1.41	308	5.5	2.88			67.91	13.48	264.29	1	41.3
858	A	1		1961	7	56	1	3	6	5		2	1	1	5	2	2	2		2			2	7	3	2	172	77	26.03	128	87	95	88	5.13	7.62	1.8	6.79	4.02	1.65	348	5	1.14			16.15	10.33	179.39	1	42.1
859	A	2	1	1964	1	53	1	1	6	3	4	2	1	1	5	2	2	2		2			2	1	2	2	159	59	23.34	121	82	75	69	5.27	5.77	1.1	4.48	1.96	1.56	338	5.4	3.77			17.64	14.19	424.11	1	39.8
860	A	1		1970	6	48	1	2	2	4		2	3	2		2	2	2		2			3	7	3	3	167	67	24.02	129	82	86	78	4.55	11.6	2.08	6.22	3.25	1.52	400	5.3	0.82			20.07	15.06	95.18	1	57
861	A	2	1	1964	4	53	1	2	6	3	4	2	1	2		2	2	2		2			2	1	2	2	145	51	24.26	163	104	79	102	5.35	8.05	1.11	5.87	2.96	1.74	303	5.3	3.96			15.29	531	77.3	1	46.1
862	A	1		1969	10	48	1	4	1	5		2	1	2		2	2	2		2			2	1	2	2	167	72	25.82	145	102	93	93	6.12	8.62	1.75	5.15	3.11	1.29	322	5.3	2.28			15.83	12.06	276.06	1	47.9
863	A	1		1954	9	63	1	2	6	2		2	2	1	15	2	1	2		2			1	6	3	2	167	77	27.61	163	110	94	81	4.85	6.1	2.37	5.5	3.03	1.11	489	5.3	2.23			20.48	13.1	96.32	1	70
864	A	2	1	1955	3	63	1	3	2	5	4	2	1	2		2	2	2		2			2	7	3	2	147	47	21.75	144	74	73	83	5.24	8.88	1.57	5.81	2.91	1.6	289	5.2	1.17			16.78	12.01	176.15	1	32
865	A	2	2	1976	10	41	1	4	3	4	4	2	2	2		2	1	2		2			2	1	2	2	152	65	28.13	122	88	75	86	5.14	5.76	1.83	6.08	3.51	1.38	397	5	4.98	15.12		431.6	1332	129.4	1	33.3
866	A	2	1	1961	9	66	1	3	6	4	4	2	1	1	20	2	2	1	5	2		2	2	1	2	2	159	66	26.11	115	63	86	64	5.05	8.05	1.58	5.01	2.65	1.29	331	5.3	1.61			13.35	10.03	732.21	1	33.8
867	A	1		1958	12	59	1	4	3	4	4	2	1	2		2	2	2		2		2	2	1	3	3	166	66	23.95	126	74	85	64	5.19	7.07	1.26	6.26	3.14	2.08	243	5.6	4.33	16.26		13.73	11.14	389.26	1	43.8
868	A	1		1970	11	47	1	3	6	3	4	2	3	2		2	2	1	3	1			3	1	2	2	161	58	22.38	89	62	81	97	9.35	9.28	5.85	6.79	3.1	1.17	419	5.8	1.61			15.47	10.81	173.5	1	20.6
869	A	2	1	1972	10	48	1	1	4	3	4	2	1	2		2	2	2		2		2	2	7	3	2	151	43	18.86	100	65	61	68	5.16	5.7	1.26	6.63	3.2	2.16	330	5.2	1.49			17.3	13.78	153.39	1	39
870	A	2	2	1981	12	34	1	2	6	3	4	2	1	2		2	2	2		2		2	2	7	3	2	163	48	18.07	105	69	67	83	4.62	4.98	1.84	3.06	1.69	1.46	328	4.7	1.34			17.55	10.97	298.49	1	36.1
871	A	2	2	1974	2	43	1	3	3	5	4	2	1	2		1	2	2		2		2	2	1	3	2	154	64	26.99	133	97	83	74	4.79	6.35	0.55	4.83	2.2	1.88	281	5.2	3.19			14.51	194.8	72.41	1	42.7
872	A	1		1968	10	49	1	4	3	4		2	1	2		2	2	2		2			2	1	2	2	165	64	23.51	123	91	82	88	5.56	5.63	1.13	5.89	3.48	1.5	407	5.6	2.39			13.87	10.09	208.27	1	49.3
873	A	1		1970	3	47	4	3	1	4		2	1	2		2	2	2		1	3	2	2	4	3	3	168	66	23.38	105	63	78	78	7.28	10.23	1.36	5	2.85	1.36	379	6.1	1.29			19.77	13.96	349.33	1	56.5
874	A	1		1982	6	35	1	3	6	4		2	3	2		2	2	2		2		2	2	1	2	2	175	85	27.76	146	87	93	83	5.52	7.92	2.23	6.31	3.89	1.3	448	5.4	1.64			25.29	11.22	203.73	1	54.1
875	A	2	1	1958	9	59	1	3	1	3	4	2	1	2		2	2	1	3	2			2	7	3	3	148	39	17.8	92	68	66	91	5.77	10.02	1.33	6.15	2.98	2.2	349	6	1.08			19.61	175.3	73.63	1	46.4
876	A	1		1967	8	50	1	4	6	6		1	1	2		2	2	2		2		2	2	7	2	1	175	89	29.06	123	75	102	68	5.48	6.6	1.99	7.05	4.52	1.48	629	5.3	2.72			15.63	11.15	108.57	1	42.5
877	A	2	2	1990	10	27	1	4	3	3	4	2	1	2		2	2	2		2		3	3	7	3	3	149	44	19.82	104	56	63	92	4.27	5.97	0.44	5.61	2.77	1.83	381	4.5	0.81			12.36	10.45	8.96	1	27.8
878	A	2	1	1959	10	60	1	3	3	5	4	1	1	2		2	2	2		2			2	7	3	2	162	66	25.15	156	93	80	82	9.78	8.17	1.52	5.07	2.86	1.32	341	7	0.68			24.47	33.16	67.25	1	41.3
879	A	2	2	1983	12	34	1	2	4	3	4	1	1	2		2	2	2		2			3	7	2	1	158	52	20.83	87	71	67	89	4.96	5.3	1.66	6.45	3.94	1.59	237	4.9	1.76			12.98	11.3	104.54	1	30.1
880	A	1		1979	12	38	1	3	6	4		2	1	2		2	2	2		2			2	7	3	2	177	75	23.94	106	65	83	84	5.37	9.12	0.93	4.36	2.3	1.18	477	5.4	1.3			23.45	11.93	168.04	1	63
881	A	1		1954	5	63	1	4	6	6		2	1	1	20	2	2	2		2		2	2	1	1	1	155	58	24.14	216	122	93		5.09	11.01	2.28	5.49	2.94	1.48	698	5.6	2.32			24.59	19.36	148.36	1	70
882	A	2	1	1956	8	61	1	0	2	3	4	2	1	1	5	2	2	2		2		2	1	1	3	2	148	63	28.76	160	106	92	88	5.88	6.68	0.92	8.1	5.44	1.66	358	5.6	0.35			18.61	16.37	127.77	1	39
883	A	1		1985	2	32	1	4	3	5	4	2	1	2		2	2	2		2			2	7	2	2	168	69	24.45	126	84	87	60	4.98	8.23	1.8	4.57	2.24	1.43	397	5.2	1.65			13.83	11.02	156.68	1	32.4
884	A	2	2	1970	6	47	1	4	3	6	4	2	1	2		2	1	1	3	2			2	7	2	2	152	50	21.64	119	73	75	82	5.47	9.41	0.79	6.39	3.56	2	275	5.5	1.01			17.9	12.82	164.4	1	36.1
885	A	1		1986	7	31	1	4	6	5	4	2	1	2		1	2	2		2		2		7	3	2	160	67	26.17	147	99	83	79	4.91	7.67	1.69	4.53	2.48	1.3	480	4.4	1.77			18.56	13.68	230.8		47.4
886	A	1		1973	10	44	1	2	6	4	4	2	1	2		2	2	2		1	5	3	2	6	3	3	160	54	21.09	126	95	76	84	5.97	9.14	3.47	5.78	2.96	1.38	411	5.5	2.11			60.52	13.75	33.62	1	42.5
887	A	2	2	1977	9	40	1	4	6	3	4	2	2	2		2	2	2		2		2	2	1	3	3	152	43	18.61	117	77	64	94	5.19	5.37	0.93	4.28	2.52	1.3	316	4.9	1.36			24.46	14.31	312.02	1	34.9
888	A	2	2	1972	1	45	1	2	3	3	1	2	1	1		2	2	2		2		2	2	7	3	2	150	47	20.89	131	74	68	83	5.8	6.99	1.13	4.78	2.25	1.79	283	5.3	2.13			16.47	10.65	120.09	1	49.5
889	A	2	2	1975	2	45	1	2	1	3	4	2	1	2		2	2	2		2		2	2	7	2	2	149	44	19.82	160	111	76	100	6.12	7.86	11.3	4.28	0.98	0.64	446	5.5	4.96	13.67		328.8	4000	155.19	1	33.3
890	A	2	1	1957	9	62	1	3	6	3		2	3	2		2	2	2		2			1	7	3	2	164	67	24.91	130	87	93	67	6.15	15.56	3.81	5.61	2.74	0.99	622	5.8	2.79			552.7	509.5	120.57	1	51.8
891	A	2	1	1962	1	55	1	3	6	4	4	2	1	2		2	2	2		2		2	2	1	3	2	156	69	28.35	127	75	91	83	6.15	11.39	2.11	6.12	3.68	1.24	289	6	2.6			27.32	12.92	350.47	1	40.8
892	A	2	2	1966	11	51	1	1	4	4	4	2	1	2		2	2	2		2		2	2	7	3	2	159	61	24.13	101	69	83	76	5.62	7.05	1.43	5.76	3.57	1.48	438	5.5	2.86			25.9	18.83	81.51	1	31.8
893	A	2	2	1989	9	28	1	2	2	6	4	2	1	2		2	2	2		2		2	2	1	2	2	157	48	19.47	103	70	61	93	4.85	4.44	0.57	5.16	2.71	1.62	275	5.1	5.47	12.4		21.15	1379	23.83	1	41.1
894	A	2	1	1953	9	64	1	1	4	1	4	2	1	2		2	2	2		2		2	2	7	1	1	145	58	27.59	110	73	85	85	7.65	18.36	1.62	7.69	4.49	1.72	535	6.5	3.27			21.59	15.21	116.74	1	45.2
895	A	1		1952	3	65	1	1	2	1		2	3	1	40	2	2	2		2			2	7	3	3	165	67	24.61	132	77	90	69	5.29	8.22	2.41	7.62	4.64	1.36	432	5.3	2.34			190.5	15.78	43.46	1	63.9
896	A	1		1968	9	49	1	4	3	5		2	3	2		2	2	2		2			2	3	3	3	166	67	24.31	124	83	90	77	4.55	9.55	2.02	6.4	3.74	1.27	457	5.2	2.44			16.64	13.02	205.98	1	44.5
897	A	2	2	1989	2	28	1	4	6	5	5	2	1	2		2	2	1	3	2		2	2	1	3	2	149	53	23.87	119	77	74	100	5.13	5.95	0.99	4	1.98	1.47	323	5.1	1.27			19.63	172.8	90.25	1	24.1
898	A	2	2	1987	10	30	1	2	6	3	4	2	1	2		1	2	2		2			2	1	2	2	152	37	16.01	123	75	61	91	4.78	4.98	0.6	4.66	2	1.95	208	4.8	0.73			17.7	12.06	143.56	1	39.5
899	A	2	2	1990	3	27	1	2	6	4	5	2	1	2		2	2	2		2			3	7	3	3	152	52	22.51	99	73	70	81	5.1	9.29	1.35	4.48	2.35	1.51	283	4.8	3.02			15.93	11.46	123.67	1	28.5
900	A	1		1945	7	72	1	3	6	2	4	2	1	2		1	2	2		1	2	1	3	2	3	1	174	77	25.43	94	60	100	90	10.25	17.55	1.63	6.81	3.9	1.54	490	9.7	2.55			22.46	28.03	133.96	1	41.1
901	A	2	1	1958	8	69	1	3	6	4	3	2	1	2		2	2	2		2		2	1	1	2	2	154	51	21.5	117	73	81	90	7.76	10.64	2.22	9.59	5.56	1.64	300	6.3	2.35			21.96	13.33	146.95	1	35.7
902	A	1		1956	9	61	1	2	2	1		2	3	2		2	2	2		2		2	2	1	2	1	166	58	21.05	148	96	73	65	5.48	6.53	1.45	4.84	1.94	1.88	478	5.4	0.82			15.57	14.64	44.33	1	53.2
903	A	2	1	1960	9	57	1	0	2	3	4	2	1	2		2	2	2		2		2	1	1	2	2	162	83	31.63	144	78	95	75	5.32	8.39	1.05	5.61	3.22	1.44	518	5.7	1.59			17.3	11.45	150.44	1	40.4
904	A	2	1	1957	6	60	1	0	2	3	4	2	1	1		2	2	2		2		2	2	7	3	2	150	44	19.56	125	79	70	69	5.5	10.99	0.58	8.26	3.04	3.34	224	5.7	0.75			21.73	11.26	49.29	1	33.8
905	A	2	2	1966	10	51	1	4	3	5	4	2	1	2		2	2	2		2		2	2	1	3	3	162	63	24.01	115	83	80	70	5.71	8.71	0.28	6.72	3.54	2	356	5	2.82			54.49	1075	62.53	1	26.3
906	A	2	2	1989	11	28	1	4	3	5	5	2	1	1	3	2	2	2		2		2	3	7	3	2	151	50	21.93	100	70	70	85	5.03	6.17	1.2	4.83	2.54	1.52	315	5.1	3.5			486.1	2268	19.46	1	30.4
907	A	2	2	1986	10	31	1	3	4	3	4	2	1	1	8	2	2	2		2			3	7	3	3	153	39	16.66	96	66	58	77	4.79	5.64	0.76	4.23	1.92	1.63	257	5	2.89			14.91	13.36	132.31	1	40.8
908	A	2	2	1985	6	32	1	2	6	3	4	2	1	2		2	2	2		2		2	2	7	3	2	155	59	24.56	117	75	77	104	4.84	6.79	1.65	4.23	2.37	1.31	374	4.7	1.03			21.55	14.29	331.16	1	31.4
909	A	2	1	1968	8	59	1	2	6	2	4	2	1	2		2	2	2		2		2	2	7	3	3	147	51	23.6	111	67	71	81	5.38	8.8	2.31	4.86	2.08	1.65	368	4.8	3.33			16.42	11.07	175.56	1	29.1
910	A	2	2	1965	7	52	1	4	6	5	4	2	1	2		2	2	2		2		2		1	3	3	142	46	22.81	108	73	70	70	4.95	7.67	2.05	4.99	2.23	1.59	341	4	0.78			82.06	67.02	183.76	1	30.8
911	A	2	2	1986	11	31	1	2	4	3	1	2	1	1	5	2	1	2		2			3	7	3	1	158	43	17.22	91	71	63	102	5.17	6.63	5.52	3.24	3.24	1.58	338	4.9	0.6			11.11	10.73	80.46	1	28.4
912	A	1		1962	6	55	1	3	6	3		2	2	2		1	2	2		2			2	7	3	3	165	68	24.98	118	77	89	91	5.28	10.48	2.49	5.25	2.9	1.17	426	5.2	0.91			16	10.04	80.04	1	47.4
913	A	2	1	1965	4	53	1	2	1	3	4	2	1	2		2	2	2		2			2	1	2	2	150	67	29.78	137	81	91	109	7.73	17.49	2.14	6.01	4.09	0.93	592	7.2	2.09			24.16	11.67	111.19	1	42.1
914	A	2	2	1966	12	51	1	4	6	4	4	2	2	2		2	1	2		2		2	2	6	1	2	147	64	29.62	135	86	91	76	5.31	7.78	2.98	6.67	3.13	1.17	415	5.6	9.88	10.86		49.05	930.6	19.31	1	48.2
915	A	1		1965	8	52	1	2	1	4		2	1	2		2	2	2		2			3	1	2	2	161	63	24.3	140	94	86	82	5.83	10.49	1.52	7.47	5.02	1.51	454	5.3	0.59			11.94	11.69	210.33	1	66.9
916	A	1		1974	9	43	1	4	3	5	4	2	1	2		2	2	2		2		2	2	6	2	2	164	68	25.28	125	88	81	63	5.05	6.03	3.36	6.59	3.39	1.26	486	5.3	2.02			12.41	12.99	269.56	1	33.3
917	A	1		1989	6	28	1	4	3	1		2	2	1	25	2	1	2		2		3	2	7	1	3	174	75	24.77	118	69	85	90	5.09	12.66	2.41	5.38	2.99	1.26	546	5.2	1.47			11.17	10	106.8	1	36.5
918	A	1		1954	7	63	1	3	4	3		2	3	2		2	2	2		2			2	1	3	2	162	57	21.72	144	78	85	87	7.93	14.14	2.25	5.12	2.4	1.55	394	6.2	1.76			13.13	11.31	88.52	1	57.1
919	A	2	2	1956	5	63	1	4	4	4	1	2	1	1		1	1	2		2		2	2	7	3	1	167	71	25.46	173	95	96	67	5.4	6.31	1.79	6.27	3.86	1.47	288	5.7	3.24			216	38.86	194.19	1	34.1
920	A	2	2	1981	9	36	1	4	6	6	5	2	1	1	20	2	2	2		2			2	7	3	3	174	80	26.42	131	87	96	87	5.28	5.15	0.58	5.07	2.48	1.85	201	5.1	1.48			34.8	22.44	363.24	1	34.4
921	A	1		1976	11	42	1	3	2	4		2	3	2		1	2	2		2			2	7	3	3	176	86	27.76	130	74	97	60	5.02	7.84	1.44	2.74	1.14	1.1	356	5.1	2.3			15.3	10	382.74	1	41.7
922	A	2	1	1964	5	53	1	2	3	4	4	2	1	1	2	2	2	2		2			2	7	3	3	152	47	20.34	108	69	74	72	5.32	5.33	0.71	4.88	2.23	1.66	320	4.6	2.97			17.41	222.9	49.07	1	32.7
923	A	2	1	1964	5	53	1	3	1	4	4	2	1	1	30	2	2	2		2			2	7	3	3	153	60	25.63	112	75	80	60	5.1	6.62	2.21	5.06	2.79	1.49	352	5.2	1.33			13.53	10	307.74	1	35.6
924	A	2	1	1956	5	61	1	4	3	6	4	2	1	1		2	2	2		2		2	2	7	3	3	153	72	30.76	146	78	95	76	5.85	11.24	2.57	5.81	3.58	1.18	545	6	1.58			13.41	10	94.1	1	25.5
925	A	2	2	1980	11	37	1	3	3	6	1	2	1	2		2	2	2		2		2	3	7	3	2	158	62	24.84	111	75	80	75	5.18	7.38	1.68	5.93	3.83	1.22	402	5.4	2.73			14.69	11.63	236.36	1	40
926	A	2	2	1985	1	32	1	1	6	4	4	2	1	1	15	2	2	1	3	2		2	2	1	3	3	153	52	22.21	102	69	68	80	5.36	5.78	1.37	4.74	1.97	1.48	259	5.1	1.97			15.46	307.6	418.82	1	27.8
927	A	2	1	1984	6	33	1	5	6	6	4	2	1	2			2	2		1		2	2	1	2	2	162	48	18.29	100	60		70	4.9	5.3	1.93	4.79	2.95	1.27	328	4.9	3.73			13.85	362.6	152.2	1	27.3
928	A	1		1975	2	42	1	4	3	4		2	1	2		2	2	1	5	2		2	2	1	1	1	159	68	26.9	95	70	81	56	4.8	4.6	1.88	4.57	2.6	1.21	455	5.1	2.79			12.19	10	160.81	1	39.6
929	A	2	1	1964	8	53	1	3	4	4	4	2	1	2		1	2	1	2	2		2	2	7	2	2	171	65	22.23	110	70	84	78	5.2	7.8	2.87	6	3.36	1.26	342	6	5.7	17.27		13.31	10	66.21	1	44.4
930	A	2	2	1971	4	46	1	2	3	4	4	2	1	2		2	2	2		2		2	2	1	3	2	160	65	25.39	105	81	80	95	5.8	7.5	1.72	6.36	3.71	1.78	354	5.6	2.46			16.76	12.97	143.54	1	37
931	A	2	2	1967	5	50	1	2	2	3	4	2	1	1	10	2	2	2		2			1	2	2	2		53		156	110		99	4.7	5.4	1.31	3.52	1.89	1.06	445	5.2	1.15			289.3	40.17	41.31	1	35.1
932	A	1		1968	6	49	1	2	2	6	4	2	3	2		2	2	2		2			2	7	3	3	167	62	22.23	145	105	84	88	5.2	6.6	2.8	5.99	3.56	1.42	313	5.9	1.22			12.14	12.98	127.81	1	70
933	A	2		1967	12	49	1	3	4	5	1	2	1	1	30	2	2	2		2		2	1	1	2	2	150	62	27.56	147	104	80	80	5.5	5.5	2.02	6.21	3.6	1.71	278	5.1	2.46			19.81	10	80.68	1	37.9
934	A	2	1	1967	12	49	1	3	6	6	4	2	1	2		2	1	2		2		2	2	3	3	2	168	86	30.47	104	72	99	84	5.4	6.3	2.04	6.36	3.9	1.55	292	5.9	17.3	11.72		299.2	290.8	159.83	1	35
935	A	2	1	1964	4	54	1	3	1	1	4		1	2		2	2	1		2			2	1	2	2	162	62	23.62	105	63	81	59	4.4	3.8	0.45	6.48	2.54	2.84	274	5.5	2.53			234.3	18.47	153.47	1	42.2
936	A	2	2	1966	2	51	1	4	3	6	4	2	1	2		2	2	2		1	5	3	3	7	2	2	160	55	21.48	122	83	74	104	6.9	14.8	1.3	4.31	2.32	1.33	267	7.5	2.31			11.73	10.83	129.25	1	49
937	A	2	1	1961	7	56	1	3	3	6	4	2	1	1	30	1	2	2		2		2	1	3	2	2	157	53	21.5	131	80	76	62	5	8	1.53	6.47	3.89	1.66	298	5.7	4.46	19.8		37.83	10	39.76	1	38.7
938	A	2	2	1963	7	54	1	2	4	4	4	2	1	2		2	2	2		2			2	7	3	3	152	55	23.81	114	81	80	79	5	6.1	1.64	6.35	3.99	1.52	322	5.6	2.06			16.4	14.83	224.29	1	39.8
939	A	2	2	1982	11	35	1	1	1	1	4	2	1	1	14	2	2	2		2		2	2	7	3	2	146	41	19.23	109	75	61	88	4.9	5.1	0.73	4.94	1.71	2.41	224	5	3.26			15.59	10	196.45	1	41.1
940	A	2	2	1965	7	52	1	4	3	4	4	2	1	1	20	2	2	2		2			2	1	2	2	159	58	22.94	105	71	70	81	5.1	5.8	1.73	4.99	2.45	1.61	219	5.1	1.1			22.83	21.3	143.43	1	29.3
941	A	2	1	1962	10	55	1	2	6	4	4	2	1	1	30	2	2	2		1		2	2	7	2	2	153	45	19.22	113	58	71	75	7.4	17.5	2.02	6.37	4.28	1.21	274	10.2	3.67			14.64	10	296	1	26.9
942	A	2	2	1961	11	55	1	4	3	4	4	2	1	2		2	2	2		2		2	2	3	3	2	160	44	17.19	118	71	67	93	5.6	9.2	1.29	4.53	2.38	1.54	292	6.1	0.005	56.34	23.42	150.5	346.8	111.94	1	29.8
943	A	2	2	1964	6	53	1	2	6	3	4	2	1	2		2	1	2		1	2	2	2	1	2	2	159	61	24.13	110	67	84	81	15.9	26.5	4.32	4.99	2.35	1.17	248	12.2	1.25			13.16	10	119.73	1	29.7
944	A	2	1	1965	7	53	1	1	1	4	4	2	1	1	30	2	2	2		2			3	7	3	3	149	55	24.77	124	87	89	76	5.4	6.8	0.79	4.78	2.44	1.67	313	6	2.2			15.87	105.5	137.96		35.4
945	A	1		1965	5	52	1	2	1	3		2	3	1	36	2	2	2		1		2	2	7	3	2	159	60	23.73	137	98	86	98	5.5	5.8	12.3	7.06	0.91	1.09	455	6	1.22			19.04	10	252.47	1	41.3
946	A	1		1967	9	50	1	3	3	2	4	2	3	2		2	2	2		2		3	3	7	3	3	168	65	23.03	122	69	78	71	5.6	4.8	1.05	6.91	4.13	1.86	385	5.7	3.17			12.19	11.27	166.44	1	67.1
947	A	2	2	1989	2	28	1	5	3	2	5	2	1	2		2	2	2		2		2	2	1	2	2	161	46	17.75	104	69	62	73	5	5.4	1.24	4.63	2.01	1.91	199	5.4	6.48	15.69		14.73	12.61	55.89	1	36
948	A	1		1993	12	24	1	3	3	4	5	2	3	1	24	2	2	2		2			3	7	3	3	166	74	26.85	121	73	95	90	5.3	10.6	3.38	6.67	4.08	1.15	378	5.8	2.45			17.67	10	157.09	1	38.6
949	A	1		1991	12	26	1	1	3	4	4	2	1	1	26	2	2	2		2			3	7	3	3	160	50	19.53	118	71	70	82	5	5.6	0.84	5.74	3.32	1.7	357	5.2	1.23			16.09	14.42	78.96	1	59.6
950	A	1		1967	5	50	1	4	6	6		2	3	1	28	2	2	2		2		2	2	7	3	2	173	62	20.72	109	74	85	81	4.5	5.9	0.57	7.78	3.72	2.38	335	5.4	2.55			17.88	11.26	174.4	1	37.3
951	A	2	2	1980	8	37	1	4	6	4	1	2	3	1	17	2	2	1	234	1	3	3	2	7	2	2	170	58	20.07	111	72	73	62	7.3	11.4	1.35	4.75	2.58	1.51	314	6.3	1.56			12.81	10	24.24	1	36.8
952	A	2	2	1964	12	53	1	3	1	2	4	2	1	2		2	2	1	4	2		2	2	7	3	2	164	71	26.4	153	86	87	70	6.1	7	1.41	6.64	4.3	1.38	350	5.9	3.02			11.34	12.73	486.93	1	37.9
953	A	2	2	1962	1	55	1	2	2	3	4	2	1	2		2	2	2		2		2	2	7	3	3	155	61	25.39	180	80	83	86	6.8	16.1	1.93	7.46	4.75	1.65	366	6.5	1.09			36.55	10	40.25	1	36.6
954	A	2	1	1964	4	53	1	2	4	4	4	2	2	2		2	2	2		2			2	1	2	2	160	78	30.47	142	87	103	93	5	6.6	2.71	5.43	3.1	1.48	452	5.7	2.76			37.6	10	75.73	1	24.3
955	A	2	1	1966	8	51	1	2	6	3	4	2	1	1	28	2	2	2		2		2	2	7	3	2	151	52	22.81	138	91	80	70	4.9	6.4	1.46	7.53	4.59	1.86	332	5.7	1.11			13.14	492.5	95.98	1	58
956	A	1		1962	10	55	1	2	4	2		2	3			2	2	2		2		2	2	7	3	2	161	59	22.76	136	87	84	68	5.7	5.3	2.37	5.88	2.69	1.8	312	5.3	1.54			14.03	10	175.49	1	68.4
957	A	2		1966	1	51	1	2	1	4	4	2	1	2		2	2	2		2			1	1	2	2	153	53	22.64	157	102	82	82	4.5	5.3	0.67	6.09	4.19	1.31	326	5.6	2.64			22.56	18.7	91.07	1	44.8
958	A	1		1959	12	57	1	3	2	3		2	1	2		2	2	2		2			1	1	2	2	163	65	24.46	165	103	85	90	5.4	10.6	2.53	5.97	3.31	1.42	380	6.2	0.83			55.47	10	78.98		31.6
959	A	2	1	1963	2	54	1	2	1	3	4	2	1	2		2	2	2		2			2	1	2	2	152	51	22.07	135	86	80	95	5.1	7.2	2.24	8.06	5.22	1.71	336	5.5	1.78			17.42	289.3	355	1	37.4
960	A	2	2	1961	5	26	1	4	3	3	5	2	1	1	2	2	1	2		2			2	1	2	2	150	38	16.89	103	70	60	92	4.7	4.2	0.77	5.08	2.7	1.66	262	5	0.91			591.9	3517	106.78	1	37.7
961	A	2	1	1961	2	56	1	3	2	3	4	2	1	1	15	2	2	2		2			2	1	2	3	155	43	17.9	107	73	72	91	4.7	5.7	1.56	4.11	2.03	1.4	239	5.1	2.56			13.14	10	129.43	1	58
962	A	1		1992	4	25	1	4	3	6	5	2	2	1		1	2	2		2		2	2	7	3	2	160	64	25	135	91	82	80	5.1	6.3	3.63	5.09	2.76	1.21	518	5.6	1.37			17.34	14.44	174.39	1	35.5
963	A	1		1962	7	55	1	1	2			2	1	2		2	2	2		2		2	2	1	3	3	166	56	20.32	132	80	77	63	5.5	5.8	1.01	6.08	3.42	1.87	248	5.5	2.34			13.62	10	118.56	1	42.1
964	A	2	1	1958	9	59	1	2	6	2	4	2	1	1	30	2	2	2		2		2	2	7	2	2	157	62	25.15	132	89	84	69	5.7	6	1.68	6.23	3.8	1.48	363	5.9	1.21			14.84	38.32	168.01	1	52.6
965	A	1		1958	12	59	1	2	1	4		2	3	1	44	2	2	2		2		2	2	7	3	2	160	72	28.13	126	74	95	90	4.6	7.6	4.13	5.73	3.27	1.04	486	5.9	2.51			15.81	14.04	432.3	1	32.6
966	A	2	2	1986	8	31	1	3	6	3	5	2	1	1	15	2	2	2		2		2	2	1	1	2	151	44	19.3	96	76	65	78	4.4	2.9	0.91	4.38	2.58	1.29	327	5.2	3.46			14.42	10.29	122.02	1	33.1
967	A	2	1	1962	6	55	1	1	6	3	4	2	1	1	30	2	2	2		2		2	2	7	3	3	156	55	22.6	120	87	82	82	5.8	5.1	2.45	5.79	3.37	1.41	288	5.7	3.25			12.31	15.15	101.91	1	36.5
968	A	2	2	1984	7	33	1	2	6	4	4	2	1	2	11	1	2	2		2		2	3	7	3	3	154	50	21.08	136	78	75	74	4.5	6.1	2.65	4	1.82	1.4	267	5.1	0.41			9.77	10	33.57	1	31.5
969	A	1		1982	1	35	1	4	1	2	4	2	3	2		2	2	2		2		2	2	1	3	2	187	74	21.16	113	80	82	75	4.5	4.5	2.46	4.34	2.04	1.58	370	5.3	2.19			23.05	18.23	150.93	1	64.8
970	A	2	1	1963	4	54	1	2	1	3	4	2	1	2		2	2	2		2			1	1	2	2	153	63	26.91	133	84	80	95	6.1	8.1	1.09	5.25	2.59	1.76	393	6	2.17			21.77	25.9	193.03	1	33
971	A	1		1960	2	57	1	3	6	2		2	2			2	2	2		2			2	1	2	2	162	75	28.58	155	101	93	91	5.8	6.6	3.03	5.42	3.13	1.39	415	5.6	2.08			35.9	75.95	90.07	1	37.9
972	A	2		1965	9	52	1	2	4	3	4	2	1	2		2	1	2		2		2	2	7	3	2	152	50	21.64	111	77	82	93	4.4	9.1	1.68	5.47	3.39	1.3	298	5.6	0.89			33	454.9	60.3	1	41.2
973	A	1		1964	8	53	1	2	4	4	4	2	1	2		2	2	2		2			2	7	3	3	169	72	25.21	128	84	91	60	5.9	6.8	1.93	5.54	3.18	1.37	409	5.2	1.49			15.21	10	248.15	1	51.2
974	A	1		1986	11	31	1	4	3	5	4	2	1	1	8	2	2	2		2			3	7	1	3	167	67	24.02	113	77	83	85	5.1	6.7	1.42	4.51	2.79	1.12	544	5.1	0.75			11.95	12.86	34.92	1	46.3
975	A	1		1968	11	48	1	2	2	4	4	2	3	2		2	2	2		2			2	7	3	3	156	48	19.72	111	76	77	90	7.3	6.7	6.31	4.67	0.82	1.31	370	5	0.95			14.73	10	161.17	1	70
976	A	2	2	1983	1	34	1	4	3	3	4	2	1	1	10	2	2	1	3	2		2	3	1	3	3	148	51	23.28	103	69	79	81	5	3.7	1.87	5.92	3.55	1.48	380	5.3	1.8			12.13	10	278.37	1	38
977	A	2	2	1966	1	51	1	3	1	6	4	2	1	2		2	2	1	35	2			2	1	2	2	156	54	22.19	126	88	77	74	4.9	9.5	2.4	5.32	3.11	1.44	290	5.7	6.08	12.68		567.3	819.5	25.85	1	34.6
978	A	2	2	1988	3	29	1	4	6	5	5	2	1	2		2	2	2		2		2	3	7	3	3	155	56	23.31	133	87	72	94	4.7	5.2	1.11	5.7	3.19	1.62	342	5.5	2.34			13.88	18.91	33.83	1	47.7
979	A	2	2	1991	12	26	1	4	3	5	5	2	1	1	10	1	1	2		2		2	2	7	2	2	156	56	23.01	105	69	71	98	4	3.4	2.29	6.33	3.5	1.83	326	5.5	3.42			600	40.3	17.23	1	20.9
980	A	1		1964	7	53	1	3	1	4		2	1	2		2	1	2		2		2	2	7	3	2	168	72	25.51	120	73	88	104	7.1	8.6	1.06	4.87	2.97	1.3	314	8.2	0.65			16.97	10	156.59	1	60.4
981	A	2	2	1990	3	27	1	4	6	6	5	2	1	2		1	1	2		2		2	2	1	2	2	160	74	28.91	109	84	82	106	5.2	6.9	2.3	5.34	3.05	1.43	376	5.4	1.68			12.57	11.31	134.36	1	25.9
982	A	2	1	1980	1	38	1	2	6	5	4	2	1	1	10	2	2	2		2			2	1	2	2	153	52	22.21	114	92	68	85	5.1	4.8	0.63	4.99	2.52	1.81	323	5.1	4.44	17.6		14.19	10	232.98	1	35.5
983	A	2	2	1983	2	34	1	2	4	5	4	2	1	1	7	2	1	2		2			2	7	3	3	157	52	21.1	137	87	72	73	4.8	3.3	1.83	4.24	2.21	1.4	291	5.4	0.005	28.36	6.19	109.1	71.81	24.14	1	39.2
984	A	1		1964	10	53	1	3	3	3		2	3			2	2	2		1	5	2	2	6	2	2	157	58	23.53	140	86	81	73	9.3	18.8	4.2	6.96	3.72	1.42	383	8.4	2.73			28.81	13.02	139.94	1	63.7
985	A	1		1943	10	74	1	2	6	3		2	1	1	6	2	2	2		2			1	1	2	2	161	60	23.15	146	83	86	75	5	15.8	1.96	5.94	3.58	1.42	564	5.7	1.97			11.9	13.19	131.4	1	66.9
986	A	2	1	1957	12	60	1	1	1	3	4	2	1	2		2	2	2		2		2	2	1	2	2	151	53	23.24	125	82	86	78	4.7	7	1.73	6.39	3.59	1.86	313	6.1	1.3			12.04	10	99.37	1	45.3
987	A	1		1980	12	36	1	2	4	3		2	3			2	2	2		2		2	2	1	3	2	170	69	23.88	138	105	83	105	5.3	5.3	8.85	5.93	1.96	0.87	378	5.4	2.91			12.98	13.39	325.75	1	26.1
988	A	1		1957	5	60	1	2	4	3		2	3	2		2	2	2		2		2	2	2	1	1	166	70	25.4	107	86	89	102	5.3	7.1	4.7	7.45	3.51	1.43	536	5.8	0.43			13.71	10	280.73	1	54.5
989	A	2	2	1990	12	27	1	4	3	6	1	2	1	1		1	1	1	3	2		2	2	1	2	2	163	51	19.2	120	75	72	123	5.5	10.6	1.9	4	1.88	1.47	376	5.5	0.005	100	36.65	600	356	1070.02	1	24.2
990	A	2	2	1950	12	67	1	1	4	2	4	2	1	1	40	2	1	2		2		2	2	7	3	2	160	56	21.88	161	118	82	76	7.7	16	1.48	7.33	4.25	1.87	432	6.7	2.95			34.12	12.17	101.17	1	43.2
991	A	2	2	1979	2	38	1	3	4	4	4	2	1	1		2	2	1	4	2		2	2	1	3	2	152	50	21.64	113	82	65	87	5.3	6.6	1.4	6.05	3.39	1.87	273	5.4	1.48			6.55	14.12	171.07	1	32.2
992	A	2	2	1986	12	30	1	4	6	3	4	1	1	2		2	2	2		2		2	2	7	3	2	159	53	20.96	103	75	76	78	5.3	5.9	1.44	4.34	1.81	1.85	273	5.2	3.08			6.25	12.79	269.56	1	36.5
993	A	1		1967	11	50	1	3	6	5		2	1	2		2	2	2		2			2	1	2	2	159	71	28.08	111	79	94	76	6.2	13.6	2	5.45	3.36	1.4	493	5.8	4.78	21.24		11.95	15.48	127.93	1	41.8
994	A	2	1	1955	12	62	1	2	4	5	4	2	1	1	30	2	2	2		2		2	2	7	3	3	152	54	23.37	128	76	85	67	5.7	6.1	1.48	5.08	2.75	1.51	417	5.6	2.42			12.99	16.17	61.15	1	36.6
995	A	2	2	1982	11	34	1	4	6	5	4	2	1	1	10	2	2	2		2			2	7	3	3	164	60	22.31	97	62	63	80	4.8	5.9	3.9	3.9	1.89	0.97	346	5.1	0.47			444.6	84.6	40.38	1	27.7
996	A	1		1963	12	54	1	2	6	5		2	1	2		2	2	2		2		2	2	1	1	2	165	72	26.45	150	99	89	67	5.5	6.4	0.69	5.15	3.01	1.48	478	5.6	1.62			9.16	12.22	664.64	1	34.9
997	A	2	1	1987	8	30	1	3	1	3	4	2	1	1	12	2	2	2		2			2	1	2	2	154	71	29.94	111	76	86	91	5.3	5.3	0.83	4.6	2.77	1.25	292	5.7	0.76			9.51	31.84	159.12	1	31.1
998	A	2		1978	9	39	1	3	3	2	4	2	1	2		2	2	2		2			3	7	3	3	156	59	24.24	123	76	79	83	5.5	4.7	1.15	6.28	3.66	1.82	311	5.4	1.46			14.65	15.53	175.66	1	44.5
999	A	2	2	1981	1	36	1	2	1	2	4	2	1	2		1	2	1	3	2		2	2	7	3	1	159	56	22.15	105	74	73	77	5.1	4.6	1.39	4.09	2.06	1.51	300	5.4	1.54			9.24	16.12	196.71	1	33.8
1000	A	1		1969	3	48	1	3	6	1		2	1	2		2	2	2		2			1	7	3	3	170	70	24.22	151	95	85	88	5.7	9.7	3.09	4.22	2.02	1.26	520	5.8	1.02			8.21	12.2	103.47	1	45.7
1001	A	2	2	1989	12	28	1	4	6	6	5	2	1	1	20	1	1	2		2		2	2	1	2	2	165	72	26.45	118	85	89	95	5.7	7	1.14	4.29	2.42	1.24	378	5.5	1.63			600	4000	206.52	1	33.1
1002	A	2	2	1981	1	36	1	2	4	5	4	2	1	1	5	2	2	2		1	3	3	2	1	2	2	159	49	19.38	94	66	71	81	4.9	11.2	1.13	4.88	2.41	1.82	320	5.4	0.73			39.28	343.9	43.46	1	46.6
1003	A	2	2	1980	2	37	1	4	1	3	1	2	1	1		2	2	2		2		2	2	7	3	2	152	47	20.34	142	89	68	94	5.5	5.7	1.42	4.53	2.2	1.69	268	5.7	0.005	28.93	7.8	600	527.1	345.68	1	32.4
1004	A	1		1964	4	53	1	2	1	3		2	3	1	10	2	2	1	24	1	2	2	2	2	2	2	170	68	23.53	122	76	86	86	6.7	10.7	3.63	6.95	3.54	1.76	409	7.2	2.07			15.15	15.15	139.87	1	54.7
1005	A	1		1969	10	50	1	4	3	5		2	1	2		2	2	1	3	2			2	1	1	1	172	65	21.97	124	84	80	77	6.1	10.4	1.76	5.43	3.37	1.18	567	5.5	2.29			14.52	12.81	99.9	1	42.5
1006	A	1		1983	11	34	1	3	2	5		2	3	2		2	2	2		2		2	2	7	3	2	167	87	31.2	129	93	101	77	6.1	6.3	1.35	4.46	2.65	1.13	441	5.8	2.56			11.11	13.55	65.04	1	57.2
1007	A	2	2	1982	11	35	1	3	3	1	4	2	1	1	10	2	2	1	3	2		2	2	1	2	2	147	50	23.14	112	75	78	93	5.7	10.4	1.16	6.84	4.34	1.66	327	5.3	0.74			17.2	17.51	118.85	1	28.9
1008	A	1		1989	8	28	1	4	6	6		2	1	2		2	2	2		2			2	1	2	2	178	76	23.99	114	82	84	69	4.7	2.9	2.48	4.97	2.98	1.24	489	5.2	5.02	18.56		16.64	15.48	190.42	1	36.3
1009	A	2	2	1991	2	26		4	6	3	5	2	1	2		2	2	2		2		2	2	1	3	2	149	42	18.92	101	71	61	75	4.4	4.7	0.48	4.02	1.91	1.61	289	5.3	4.67	17.58		10.06	12.14	180.76	1	24.8
1010	A	2	2	1991	1	26	1	4	6	1	5	2	1	2		2	2	2		2		2	2	1	2	2	152	40	17.31	102	71	60	86	4.9	4.9	0.87	5.61	2.91	1.84	348	5.5	1.54			28.92	25.02	155.61	1	30.3
1011	A	1		1966	3	51	1					2	3			2	2	2		2			2	6	3	2	178	76	23.99	114	70	90	69	6.1	4.9	3.5	6.54	3.67	1.36	353	6	1.31			14.88	12.83	182.13	1	43.7
1012	A	1		1985	11	31	1	4	3	5	4	2	1	2		1	1	1	2	2		2	2	1	2	2	176	67	21.63	111	74	76	84	4.9	6.2	1.82	2.18	3.21	1.31	464	5.4	1.12			12.18	12.88	29.41	1	31.2
1013	A	1		1961	6	56	1	2	2	4		2	3	2		2	2	2		2		2	3	1	1	2	161	70	27.01	113	50	93	81	5.4	7	1.73	5.16	2.95	1.71	576	6	1.53			30.3	15.29	134.85	1	39.1
1014	A	1		1990	1	27	1	4	3	6		2	1	1	4	2	2	2		2		2	2	7	3	2	168	69	24.45	105	70	74	74	5.1	5.5	1.8	4.48	2.34	1.46	359	4.9	2.1			14.9	15.19	121.66	1	38.7
1015	A	1		1974	7	43	1	2	1	3	4	2	1	2		2	2	2		2			3	1	3	3	163	66	24.84	135	90	87	69	4.7	6.3	4.46	5.23	2.81	1.01	378	5.8	1.62			14.17	12.15	31.61	1	46.9
1016	A	2	2	1989	9	28	1	4	3	6	5	2	1	2		2	2	2		2		2	2	7	3	2	150	52	23.11	111	76	78	79	5.1	6.3	2.08	6.09	3.88	1.47	260	5.1	1.87			10.3	12.55	290.26	1	27.1
1017	A	2	2	1993	9	24	1	3	3	4	5	2	1	1		2	2	2		2		2	2	1	3	2	166	59	21.41	128	75	70	91	5.9	5.7	1.73	7.01	4.18	1.73	290	6.1	0.88			12.32	35.12	90.48	1	24.4
1018	A	2	2	1988	7	29	1	4	3	6	1	2	1	2		2	2	2		2		2	2	1	3	2	160	43	16.8	129	75	70	94	5.1	3.8	0.93	4.75	2.56	1.55	319	5.5	1.82			18.45	16.02	72.72	1	28.6
1019	A	2	1	1949	5	68	1	2	1	2	4	2	1	2		2	1	2		2			1	234	1	1	152	61	26.4	120	56	85	77	6	9.14	1.53	5.09	3.04	1.32	454	6.2	0.78			63.94	14.73	19.99	1	31.9
1020	A	1		1970	8	47	1	4	6	2	5	2	1	1	8	2	2	2		2			2	24	3	3	165	56	20.57	110	71	82	86	5.44	6.47	1.92	5.74	3.39	1.3	417	6	2.46			11.66	14.39	236.31	1	40.5
1021	A	1		1989	9	28	1	4	3	5		2	3	1	10	2	2	2		2		2	2	7	2	3	166	81	29.39	112	78	92	75	5.22	8.81	3.24	6.91	4.39	1.27	468	6.5	1.76			13.87	14.72	226.84	1	41.6
1022	A	1		1991	5	26	1	4	3	4		2	1	1	26	2	2	1	24	2		2	2	7	3	1	164	72	26.77	129	88	90	72	5.08	8.67	1.05	5.21	3.46	1.17	375	5.9	2.06			12.16	12.22	147.38	1	46.8
1023	A	2	2	1991	10	26	1	4	3	6	4	2	1	1	26	2	2	1	2	2		3	2	7	3	2	158	49	19.63	119	85	65	81	4.59	3.52	0.6	3.83	2.09	1.3	253	5.6	1.43			8.97	12.97	62.91	1	39.6
1024	A	1		1968	11	50	1	3	1	2		2	3			2	1	2		1			3	7	3	3	177	68	21.71	109	73	86	100	5.32	3.6	3.89	6.93	3.12	1.52	443	6	1.11			16.15	14.64	90.17	1	33.6
1025	A	2	2	1993	4	24	1	4	3	5	3	2	1	2		2	2	1	23	2		2	2	1	1	2	162	68	25.91	113	78	87	77	4.76	6.03	2.05	4.75	2.29	1.51	389	5.4	1.56			23.71	16.35	8.07	1	27.7
1026	A	2	2	1995	9	22	1	4	3	4	5	2	1	1		1	2	1	12	2		3	2	7	3	2	163	52	19.57	107	76	72	127	4.9	10.59	0.74	5.3	3.01	1.6	336	5.7	2.36			9.78	10.91	49.52	1	22.9
1027	A	2	2	1995	8	22	1	4	3	4	5	2	1	2		2	2	1	24	2		2	2	1	2	2	160	66	25.78	121	77	87	105	5.02	6.62	0.62	4.65	2.59	1.53	312	5.9	2.22			15.33	12.66	22.9	1	28.4
1028	A	2	2	1991	1	26	1	4	3	1	5	2	1	1		2	2	2		2			2	7	2	2	151	49	21.49	104	77	62	99	5.31	6.49	0.82	5.78	3.5	1.64	397	6	4.22	17.7		10.37	12.1	139.55	1	25.8
1029	A	2	2	1983	10	34	1	3	3	1	5	2	1	1		1	1	2		2			2	1	2	2	150	51	22.67	114	74	75	87	5.01	5.84	0.57	4.68	2.74	1.42	284	5.5	1.42			446.3	1749	279.5	1	35.2
1030	A	1		1985	12	31	1	3	3	1	5	2	1	1		2	2	2		2			2	1	2	2	172	60	20.28	112	74	80	75	5.26	3.47	0.76	6.87	3.85	2.08	448	5.7	1.44			22.01	14.98	119.56	1	57.4
1031	A	2	1	1954	1	64	1	1	4	3	4	2	1	1	37	2	2	2		2		2	2	7	3	3	146	60	28.15	179	88	100	76	5.51	6.69	1.4	3.94	1.78	1.46	303	6	4.52	15.29		12.75	10.36	382.14	1	22.1
1032	A	2	2	1988	2	30	1	2		1	4	2	1	2		1	2	2		2			2	1	2	2	158	47	18.83	120	82	62	86	4.9	3.28	0.79	4.55	2.12	1.78	306	5.8	2.62			10.39	10	454.04	1	19.5
1033	A	1		1968	11	49	1	2	6	3		2	1	2		2	2	2		2		2	2	7	3	2	170	67	23.18	143	57	80	59	5.46	4.97	0.75	4.74	2.4	1.71	420	6	2.52			461.1	179.6	323.22	1	58.2
1034	A	2	2	1981	6	36	1	2	2	1	5	2	1	2		2	2	2		2			2	7	2	2	154	53	22.35	121	81	75	89	4.91	6.43	1	4.08	1.71	1.68	235	5.8	2.39			19.7	11.61	378.9	1	38.8
1035	A	1		1958	11	58	1	3	1	3	4	2	1	2		2	2	2		2		2	2	1	3	3	177	88	28.09	134	81	96	79	6.38	7.98	10.2	6.17	0.94	1.25	384	6.1	2.21			10.57	10.09	158.37	1	31.3
1036	A	1		1988	5	29	1	4	6	5	4	2	1	2		1	2	1	3	2		2	2	1	2	2	187	71	20.3	136	82	84	95	5.19	8.07	2.11	6.73	4.18	1.38	432	6	2.18			10.75	23.58	196.37	1	30.7
1037	A	1		1987	12	30	1	4	6	5		2	1	2		1	2	2		2			1	2	1	1	174	105	34.68	186	110	104	97	6.68	12.19	1.69	5.6	3.54	1.23	737	6.5	2.47			13.58	10.83	129.34	1	39.8
1038	A	2	1	1958	3	61	1	2	2	3	1	2	1	1	40	2	2	2		2		2	2	7	3	3	149	57	25.67	151	58	90	82	5.3	7.17	2.73	4.87	2.54	1.28	359	6	2.95			31.99	12.52	44.69	1	50.8
1039	A	2	2	1980	10	37	1	2	3	4	4	2	1	1	16	2	2	2		2		2	2	7	3	2	143	51	24.94	150	96	79	81	4.78	6.99	1.48	6.48	3.52	1.86	319	5.7	3.06			29.71	394.6	127.25	1	31.6
1040	A	2	1	1941	5	76	1	0	6	3		2	1	2	30	2	2	2		2		2	2	1	3	2	145	62	29.49	131	87	98	95	6.1	7.55	1.73	3.4	1.82	1.01	368	5.8	2.55			10.69	11.99	141.92	1	20.4
1041	A	1		1971	2	46	1	3	2	4		2	1	1	10	2	2	1	4	2			1	1	2	2	165	71	26.08	140	109	87	83	5.59	8.52	3.59	5.56	3.15	1.03	414	5.8	3.11			11.92	10.95	129.65	1	30.3
1042	A	1		1973	1	44	1	4	6	6	4	2	3	2		2	2	2		2		2	1	4	2	2	166	70	25.4	131	97	88	96	5.14	7.99	2.51	5.03	2.91	1.27	380	5.7	1.37			10.64	10	195.45	1	35.6
1043	A	2	2	1986	9	32	1	4	6	5	4	2	1	2		2	2	1	3	2		2	2	7	3	1	150	41	18.22	115	80	57	117	5.06	5.07	0.87	6.05	3.51	1.8	318	5.4	1.87			15.25	11.67	140.69		30.8
1044	A	2	1	1959	9	68	1	3	1	6	4	2	1	1	7	2	2	2		2		2	1	6	2	2	152	58	25.1	139	85	89	91	5.22	7.05	1.67	5.76	3.45	1.46	336	5.6	1.35			43.17	250.9	159.69	1	25.8
1045	A	1		1964	2	53	1	4	1	5		2	3	2		2	2	2		2		2	1	1	2	3	173	85	28.4	181	92	96	85	5.36	9.71	1.35	4.91	2.93	1.28	335	6	4.74	14.3		10.91	10	179.65	1	39.1
1046	A	2	2	1992	7	27	1	4	3	5	5	2	1	1	27	2	2	1	1	2		2	2	1	2	2	153	62	26.49	120	84	79	94	4.83	5.36	3.14	4.86	2.48	1.08	345	5.6	2.9			23.44	19.57	156.41	1	25.5
1047	A	2	2	1993	7	24	1	4	5	5	4	2	1	1		2	1	1	2	2		2	2	1	3	2	159	48	18.99	102	73	64	87	5.29	4.75	1.63	4.26	2.33	1.23	266	5.5	4.62	17.23		121.4	19.13	66.7	1	31.7
1048	A	1		1962	6	55	1	3	3	3		2	3	2		2	2	2		2		2	1	1	2	3	173	83	27.73	126	76	96	72	5.44	7.94	1.14	4.52	2.56	1.25	403	5.9	1.99			13.18	12.17	159.21	1	60.9
1049	A	2	2	1986	1	32	1	4	3	6	4	2	1	1	2	2	2	2		2			2	7	3	3	157	54	21.91	106	67	74	84	5.06	5.58	0.89	3.49	1.47	1.47	260	5	4.56	18.05		9.51	10	67.55	1	37.2
1050	A	1		1947	6	70	1	2	1	3		2	3	2		2	2	2		2		2	1	6	1	2	166	63	22.86	152	82	82	66	5.33	7.58	0.74	5.34	2.78	1.82	315	5	0.59			11.27	10.92	223.8	1	70
1051	A	1		1963	9	54	1	3	4	4		2	1	2		2	2	2		2		2	2	6	2	2	168	65	23.03	102	67	81	68	4.85	4.59	1.24	5.45	2.53	1.76	406	5.7	2.18			12.1	367.8	153.68	1	44.1
1052	A	1		1947	6	70	1	3	1	3		2	3	2		2	2	2		2			2	2	2	2	164	67	24.91	127	67	89	68	5	8.27	1.31	5.51	3.39	1.24	501	6.4	1.35			11.47	10	200.49	1	40
1053	A	1		1963	4	54	1	2	1	4	4	2	1	2		2	2	2		2		2	2	1	2	2	166	61	22.14	120	72	82	69	5.1	4.45	0.87	6.43	3.91	1.67	384	5.4	5.75	14.45		20.44	68.19	221.88	1	44.4
1054	A	1		1958	3	59	1	2	1	6		2	2	2		2	2	2		2		2	2	3	3	2	162	77	29.34	139	102	101	86	6.35	14.47	1.99	6.95	4.45	1.44	465	6.4	2.21			12.64	10	166.03	1	57.3
1055	A	1		1990	9	27	1	4	3	4		2	2	1		2	2	1	3	2		2	2	5	2	2	163	60	22.58	142	79	79	81	5.01	4.98	1.81	4.63	2.67	1.18	360	5.5	2.04			12.63	10	98.42	1	40.6
1056	A	2	2	1986	6	31	1	3	6	6	4	2	1	1		2	2	2		2		2	2	7	3	2	150	60	26.67	121	76	81	92	4.59	6.35	3.01	4.14	1.97	1.07	336	5.1	2.16			10.06	10.22	73.31	1	32.9
1057	A	1		1964	7	53	1	3	3	5		2	1	2		2	2	2		2		2	2	6	1	1	166	56	20.32	133	94	79	83	5.42	5.62	1.35	4.57	2.72	1.11	446	5.9	2.97			11.75	10.14	71.73	1	40.6
1058	A	2	1	1940	8	77	1	3	1	5	4	2	1	2		2	2	2		2			2	6	3	3	150	55	24.44	130	67	88	77	7.06	13.89	1.46	5.85	3.05	1.88	401	6.2	1.39			11.79	10.8	142.39	1	54.2
1059	A	1		1987	12	29	1	4	3	5	4	2	2	2		2	2	2		2		2	2	7	3	3	168	61	21.61	120	83	77	84	5.44	7.82	1.4	4.89	2.8	1.34	371	5.8	3.7			15.15	10	341.82	1	40.1
1060	A	2	2	1992	8	25	1	3	3	1	5	2	1	2		2	2	2		2		2	2	1	1	1	153	43	18.37	111	60	62	86	4.07	3.88	1.08	3.8	1.99	1.37	387	5.2	2.05			12.54	17.17	38.81	1	30
1061	A	2	2	1985	11	31	1	4	3	5	4	2	1	2		2	2	1	3	2			2	7	3	3	147	44	20.36	117	79	68	93	5.56	4.61	0.6	4.09	1.84	1.64	359	5.4	2.7			43.24	10	64.45	1	27.9
1062	A	1		1981	10	36	1	4	3	4		2	2			2	2	1	4	2			2	1	2	2	162	64	24.39	134	85	86	78	5.17	5.42	2.78	5.85	3.13	1.4	440	5.6	1.96			14.92	13.6	119.29	1	32.2
1063	A	2	2	1987	5	30	1	4	3	5	4	2	1	1	2	2	1	2		2			2	7	3	3	145	48	22.83	106	71	74	89	5.69	6.26	0.79	4.03	2.28	1.28	228	5.6	4.26	14.62		46.58	10.72	24.95	1	33.1
1064	A	2	2	1990	9	27	1	4	3	4	4	2	1	1	20	2	2	2		2		3	2	7	3	3	158	53	21.23	125	79	76	86	5.39	5.98	3.65	4.11	1.77	1.88	290	5.2	2.2			14.21	10.07	17.88	1	27.5
1065	A	1		1990	11	27	1	4	3	4	4	2	1	1	27	2	2	2		2		3	2	1	1	1	170	75	25.95	142	75	79	74	5.47	5.79	1.41	4.34	2.56	1.15	478	4.8	1.76			9.4	10	45.99	1	38.6
1066	A	2	2	1978	1	39	1	1	4	4	4	2	1	1	13	2	2	2		2			2	7	3	3	137	52	27.71	126	74	76	87	5.33	10.18	0.85	5.45	3.17	1.42	275	5.7	2.22			12.19	10.41	68.87	1	31.9
1067	A	1		1961	9	56	1	3	1	6	4	2	1	2		2	2	2		2			2	1	3	3	171	50	17.1	125	86	82	86	6.31	6.91	2.18	5.29	2.96	1.28	280	5.9	2.13			10.85	10.22	176.85	2	42.4
1068	A	1		1991	1	26	4	5	3	6	4	2	1	2		2	2	1	345	2		2	2	1	2	2	181	73	22.28	126	86	83	66	5.3	7.91	1.01	5.88	3.92	1.25	378	5.3	2.98			9.97	10	171.95	1	43
1069	A	1		1955	7	63	1	3	3	5	4	2	1	2		2	2	2		2			1	6	2	2	157	67	27.18	133	84	88	75	5.87	10.01	1.9	5.36	3.05	1.32	371	5.6	2.21			29.34	10.14	267.66	1	52.8
1070	A	2	2	1991	9	26	1	4	1	5	5	2	1	2		2	2	2		2			2	7	3	3	158	55	22.03	109	61	69	73	4.24	5.56	1.61	5.4	3.26	1.41	342	5.2	0.9			22.81	10	113.38	1	25.9
1071	A	1		1956	11	61	1	4	3	5	4	2	1	2		2	2	2		2		3	1	7	3	3	174	95	31.38	141	82	109	57	5.34	7.87	2.68	6.23	3.7	1.23	464	6.2	1.67			344.5	195	292.46	1	43.1
1072	A	2	2	1981	1	36	1	3	4	6	4	2	1	1	8	2	2	2		2		2	2	7	2	3	157	50	20.28	108	67	70	88	4.94	5.74	0.94	4.08	2.17	1.41	261	5.3	2.83			11.84	10.78	140.17	1	34.1
1073	A	2	2	1989	9	28	1	4	3	1	5	2	1	1	28	2	2	2		2		2	2	7	2	2	160	62	24.22	101	71	74	85	5.01	6.43	0.65	4.93	2.63	1.65	276	5.2	3			14.77	72.2	80.5	1	19.1
1074	A	1		1958	2	59	1	3	3	5	4	2	2	2		2	2	1	4	2			1	7	3	3	162	63	24.01	160	88	90	81	4.97	7.59	2.88	7.97	5.24	1.32	444	5.9	1.76			31.75	216.4	216.25	1	49.1
1075	A	2	1	1947	1	70	1	1	1	3	4	2	1	2		2	2	1	5	2		2	2	7	3	3	155	53	22.06	146	79	84	93	7.56	5.7	0.82	4.99	2.63	1.65	462	6.8	2.83			16.75	13.01	80.77	1	33.8
1076	A	1		1991	6	26	1	4	6	4		2	2	2		2	2	2		2		2	3	7	3	2	173	89	29.74	149	95	97	70	5.44	5.51	1.88	7.12	4.78	1.62	466	5.9	1.52			9	10	182.96	1	33.3
1077	A	2	2	1994	7	23	1	4	5	5	5	2	1	1	10	2	2	1	5	2		2	2	1	2	2	156	47	19.31	99	68	59	94	5.4	5.69	1.57	4.18	1.95	1.66	277	5.5	1.38			9.93	10	60.28	1	27.4
1078	A	2	2	1994	8	23	1	4	5	5	5	2	1	2		2	2	2		2		2	2	7	3	2	153	50	21.36	116	69	67	88	3.79	5.18	0.93	6.6	1.85	3.79	278	5.1	1.26			8.8	10.2	58.58	1	23.6
1079	A	2	2	1994	5	23	1	4	3	4	5	2	1	2		2	2	2		2		2	2	7	3	3	160	54	21.09	124	100	70	101	5.05	6.36	2.29	5.57	2.9	1.71	228	5.2	0.96			13.65	10	124.19	1	23.4
1080	A	2	1	1956	3	61	1	1	2	3	4	2	1	1	20	2	2	2		2		2	2	7	3	3	145	45	21.4	131	84	68	85	6.17	6.48	0.84	10	4.33	3.55	269	5.5	0.95			18.98	12.01	434.74	1	67.5
1081	A	1		1968	5	49	1	2	2	4	4	2	1	2		2	2	2		2			2	1	2	2	166	77	27.94	132	89	93	83	5.36	9.43	1.53	6.15	2.99	1.43	548	5.5	0.95			515.1	1070	323.26	1	43.5
1082	A	2	2	1992	12	25	1	4	3	4	5	2	1	1		2	2	2		2		2	2	7	3	2	153	44	18.8	103	65	64	83	4.77	7.29	0.98	3.88	1.62	1.63	256	5	0.96			8.46	10.41	199.21	1	25.4
1083	A	2	2	1980	4	37	1	2	1	5	4	2	1	1	12	2	2	1	3	2		2	2	7	3	2	154	46	19.4	106	74	65	88	5.76	5.42	0.73	3.85	1.46	1.84	295	5.5	1.1			13.21	12.8	111.2		36.6
1084	A	2	2	1992	9	25	1	4		3	5	2	1	2		2	2	2		2			2	1	2	3	144	36	17.36	116	76	60	96	5.11	7.24	0.67	4.22	1.38	2.13	282	5.3	3.31			12.52	10	202.09	1	33.4
1085	A	2	2	1992	10	25	1	4	3	5	5	2	1	1	1	2	2	2		2		2	2	7	3	3	156	54	22.19	119	103	70	95	4.78	4.82	2.25	4.41	2.44	1.17	287	5.3	2.19			8.29	10.5	94.18	1	35.9
1086	A	2	2	1991	6	26	1	4	3	3	5	2	1	2		2	2	2		2			2	1	2	2	152	46	19.91	127	87	66	85	4.96	5.99	0.75	4.48	2.13	1.75	363	5.2	1.13			12.08	10	181.8	1	33.1
1087	A	1		1964	7	53	1	2	2	3	4	2	2	2		2	2	2		2			2	7	3	3	159	60	23.73	120	75	82	73	4.83	6.72	2.72	6.33	3.67	1.36	451	5.6	0.83			15.22	15.68	56.11	1	57.8
1088	A	2	2	1987	3	30	1	2	3	5	4	2	1	1	9	2	2	2		2			2	7	3	3	155	56	23.31	125	70	71	92	5.11	4.18	0.66	4.27	2.21	1.49	212	5.4	1.4			15.7	10	135.08	1	19.4
1089	A	2	2	1989	3	37	1	4	3	6	1	2	1	2		2	1	2		2		2	2	7	3	3	155	59	24.56	99	66	71	69	5.4	5.6	1.14	4.9	2.91	1.23	319	4.7	4.89	16.76		225.9	442.9	334.59	1	35.6
1090	A	2	2	1989	10	28	1	4	6	3	4	2	1	1	10	2	2	2		2			2	1	2	2	175	56	18.29	114	71	70	75	4.81	6.11	3.54	4.29	2.37	1.47	377	5.2	3.21			9.21	10	110	1	30.9
1091	A	2	2	1992	6	25	1	4	3	6	5	2	1	2		2	2	2		2			2	7	3	3	154	42	17.71	127	82	62	85	4.69	5.34	0.44	3.24	1.73	1.16	352	5.7	3.01			13.12	25.17	758.15	1	26.8
1092	A	2	2	1978	9	39	1	1	1	2	4	2		1		2	2	2		2		2	2	7	3	2	148	43	19.63	101	74	68	82	4.47	6.72	0.63	4.48	2.31	1.66	227	5.3	5.14	15.02		15.75	10	60.32	1	30.6
1093	A	1		1967	10	50	1	3	3	4		2	3	1	6	2	2	2		2		2	1	7	3	2	159	65	25.71	125	79	90	78	5.7	7.8	2.84	5.73	3.01	1.34	415	6.3	1.21			17.97	10	105.84	1	35
1094	A	2	2	1989	9	28	1	4	4	6	4	2	1	1		1	2	2		2		3		7	3	3	161	47	18.13	98	72	66	73	4.8	4.6	1.08	4.51	2.27	1.52	170	5.2	5.44	17.32		10.6	11.63	343.6	1	35.8
1095	A	1		1984	6	33	1	3	2	5		2	1	1		2	2	2		2			1	1	3	3	165	84	30.85	173	120	98	76	5.1	8.2	2.24	4.86	2.82	1.19	432	5.4	6.21	16.16		11.66	10	342.94	1	40.1
1096	A	1		1986	10	32	1	3	1	1		2	3	2		2	2	2		2			2	2	2	2	164	68	25.28	135	89	87	84	4.7	5.3	3.28	5.23	2.86	1.04	448	5.2	2.72			12.94	10.68	131.97	1	70
1097	A	1		1970	6	47	1	2	3	4		2	2	2		2	2			1	2	3	2	1	3	2	165	70	25.71	136	91	91	80	12.3	16.8	12.1	5.28	0.93	0.86	307	11.9	1.91			13.88	10	153.4	1	38.7
1098	A	1		1985	2	32	1	3	6	6		2	1	2		2	2	2		2		2	2	7	3	2	171	67	22.91	136	93	80	85	5	8.4	1.91	5.8	3.44	1.35	373	5.8	3.21			11.64	10.07	217.26	1	35.7
1099	A	2	2	1981	5	36	1	4	3	4	4	2	1	2		2	2	2		2		2	2	1	3	2	157	73	29.62	136	91	90	77	5	4.9	2.97	4.85	2.55	1.27	385	5.2	1.61			16.69	104.5	243.33	1	34.7
1100	A	1		1960	4	57	1	3	3	5		2	1	2		2	2	1	5	1		2	1	1	2	2	180	74	22.84	136	83	90	92	6	17.3	0.98	5.13	2.85	1.56	409	5.9	2.03			9.36	10	270.07	1	48.4
1101	A	2	2	1992	4	25	1	2	1	4	4	2	1	1	24	2	2	2		2		2	2	7	3	2	156	48	19.72	124	82	69	93	5.2	5.4	1.36	5.04	2.96	1.36	236	5.5	1.49			16.22	12.02	74.23	1	43.1
1102	A	2	2	1995	7	22	1	4	3	3	4	2	1			1	1	1	4	2		2	2	1	2	2	168	63	22.32	116	66		70	4.9	5	1.61	2.89	0.97	1.26	345	5.1	0.64			600	312.7	535.13	1	29.7
1103	A	1		1991	7	26	1	4	3	5		2	3	1	2	2	2	2		2		3	2	7	2	2	171	70	23.94	123	66	78	75	5.3	5.3	2.14	5.24	3.13	1.21	436	5.2	1.54			14.98	10	838.07	1	44.1
1104	A	1		1974	10	43	1	4	6	4		2	1	2		2	2	2		2			3	6	1	2	159	69	27.29	109	74	90	90	6.2	12	2.22	7.16	4.69	1.21	502	5.2	1.28			29.16	17.71	90.93	1
1105	A	1		1982	1	35	1	3	1	4		2	1	2		2	2	1	3	2		2	2	1	2	2	168	68	24.09	126	82	86	72	5.1	6.6	0.98	6.34	4.49	1.28	481	5.7	2.47			12.87	10	200.01	1	53.8
1106	A	2	2	1990	2	27	1	2	3	1	5	2	1	2		2	2	2		2			2	1	2	2	156	47	19.31	169	95	68	106	4.8	4.7	1	3.71	1.43	1.66	334	5.2	1.55			18.29	13.4	51.52	1	35
1107	A	2	2	1989	10	28	1	1	3	1	4	2	1	1	7	2	2	2		2			2	1	2	2	164	55	20.45	100	68	74	88	4.8	5	0.98	4.68	2.19	1.79	277	5.4	1.94			13.43	10	340.26	1	27.6
1108	A	2	2	1992	11	25	1	4	3	4	5	2	1	2		2	2	2		2		2	2	1	2	2	156	47	19.31	109	68	63	87	4.3	4.6	1.11	5.19	2.27	2.1	232	5.3	5.54	13.7		600	901.2	186.93	1	23.3
1109	A	2	2	1990	5	27	1	4	6		4	2	1	1	5	2	2	2		2			2	1	3	3	161	53	20.45	95	64	69	76	4.8	7.4	1.98	6.07	3.51	1.5	248	5.4	3.99			12.16	471.8	907.88	1	21
1110	A	1		1990	8	27	1	4	3	6	4		3	2		2	2	2		2		2	2	7	2	2	185	63	18.41	109	75	71	81	5.1	5.7	1.09	4.88	2.33	1.81	430	5.3	3.75			16.48	14.11	229.54	1	39.7
1111	A	1		1976	5	41	1	3	3	4		2	3	1	10	2	2	2		2			2	7	3	3	165	59	21.67	128	85	80	64	5.1	4.9	0.96	4.75	2.21	1.79	257	5.6	1.59			17.27	10	186.68	1	34.4
1112	A	1		1979	8	38	1	2	1	4		2	3	1		2	1	2		2			2	1	2	2	161	68	26.23	128	86	84	84	5.8	7.5	6.31	4.87	1.81	1.05	375	5.5	0.06	23.2	5.17	31.52	12.46	101.89	1	30.8
1113	A	2	2	1995	1	22	1	3	3	4	5	2	1	2		2	1	1	4	2		2	2	7	3	2	162	50	19.05	111	71	68	90	5.1	6.3	0.75	4.02	2.07	1.57	266	5.4	0.67			74.04	124.4	478.6	1	29.3
1114	A	1		1979	5	38	5	4	3	6		1	2	1	20	2	2	2		2			2	1	2	2	165	69	25.34	124	89	89	76	5.9	9	2.11	4.28	2.46	1.09	406	5.9	2.74			11.88	10	261.55	1	26.5
1115	A	1		1988	8	29	1	4	3	2	4	2	3	2		2	2	1	3	2		2	2	1	2	2	167	78	27.97	130	81	92	97	4.9	7.6	3.9	6.01	3.08	1.31	506	5.4	3.33			11.06	10.98	204.41	1	38.8
1116	A	2	2	1990	4	27	1	4	6	1	4	2	1	1	2	2	2	2		2			2	1	2	2	169	59	20.66	96	64	80	80	5.2	4.6	1.09	4.06	1.95	1.42	243	5.4	2.95			12.7	41.47	710.04	1	31.6
1117	A	2	2	1993	8	24	1	4	3	6	5	2	1	2		2	2	2		2		2	2	1	2	2	153	60	25.63	126	75	83	80	5.2	7.4	1.48	5	2.76	1.45	497	5.7	3.76			14.38	12.79	236.7	1	42.8
1118	A	1		1983	9	34	1	4	3	6		2	2	1	12	2	2	2		2		2	2	7	3	2	170	65	22.49	130	97		71	4.9	5.7	2.45	6.42	4.03	1.4	335	5.9	2.9			10.35	10	612.16	1	25.6
1119	A	1		1956	6	61	1	3	3	6		2	2	2		1	2	2		2			2	1	2	2	162	54	20.58	147	90	76	64	5.3	5.9	1.58	5.03	2.67	1.61	363	5.8	2.28			13.26	18.68	68.92	1	43.8
1120	A	1		1985	9	32	1	2	3	3		2	1	2		2	2	2		2		2	2	1	2	2	168	64	22.68	120	86	79	83	5.4	2.9	0.94	4.98	2.73	1.57	394	5.6	0.61			32.48	188.1	208.74	1	28.3
1121	A	2	2	1991	7	26	1	4	6	6	4	2	1	1	10	2	1	2		2		2	2	7	3	2	160	51	19.92	107	72	72	121	5.5	7	0.74	3.64	1.24	1.78	252	5.5	0.005	36.5	10.44	600	202.4	101.52	1	34.1
1122	A	1		1989	12	28	1	4	3	6		2	1	1	3	2	2	2		2		2	2	6	2	2	175	92	30.04	133	84	101	84	4.7	7.2	1.36	4.22	2.31	1.21	500	5.5	4.77	15.79		10.51	10	317.48	1	28.9
1123	A	1		1982	6	34	1	2	2	3	4	2	1	1		2	2	2		2		2	2	7	3	2	170	78	26.99	148	104	91	87	5.1	7.4	2.17	6.18	3.92	1.32	463	5.3	1.33			12.01	10	179.03	1	36.9
1124	A	2	2	1990	5	27	1	2	3	3	4	2	1	1	5	2	2	2		2		2	2	7	2	2	149	43	19.37	117	79	62	98	4.7	4.9	1.15	9.07	5.77	1.96	227	5.1	1.34			9.7	10	206.13	1	33.5
1125	A	1		1982	8	35	1	5	1	6		2	1	2		1	2	1	3	2		2	2	1	2	2	166	69	25.04	115	69	80	65	5.2	7.7	1.51	5.05	3.04	1.28	415	5.4	1.44			10.89	10	252.37	1	38.8
1126	A	2	2	1991	8	26	1	4	3	6	5	2	1	2		2	2	2		2		3	2	7	3	2	156	46	18.9	95	59	65	93	4.7	4.5	0.92	5.52	3.13	1.85	261	5.6	3.29			28.63	10	20.2	1	14.9
1127	A	1		1976	10	41	1	4	3	6	4	2	1			2	2	2		2		2	2	7	2	2	165	55	20.2	120	80	79	90	5	6.6	2.7	4.47	1.97	1.35	438	4.4	2.75			12.33	12.02	82.93	1	24.1
1128	A	1		1982	8	35	1	4	3	5		2	1	2		2	2	2		2			2	1	2	2	165	50	18.37	121	74	74	72	4.7	3.3	1.4	5.25	3.07	1.46	381	4.8	1.56			12.49	14.41	92.11	1	41.3
1129	A	1		1963	4	54	1	4	6	4		2	1	2		1	2	1	4	1	5		2	2	2	2	172	68	22.99	139	89	84	99	8.4	21.5	1.82	6.16	3.7	1.6	309	8	2.75			12.26	13.05	430.64	1	31.3
1130	A	1		1978	3	39	1	2	6	6	4	2	3			2	2	2		2				7	2	2	168	77	27.28	122	80	98	75	5.7	9.5	3.18	5.36	3.08	1.05	424	5.9	3.13			16.49	14.05	274.66	1	25.3
1131	A	1		1980	10	37	1	3	3	2		2	3	2		2	2		2	2		2	2	1	1	1	172	79	26.7	131	79	88	86	4.8	7.7	3.8	5.74	3.02	1.12	544	5.9	1.27			15.02	13.14	375.98	1	54.3
1132	A	2	2	1989	12	27	1	4	3	2	5	2	1	1	10	1	2	2		2			2	1	2	2	148	44	20.09	115	78	60	82	4.5	4.9	1.19	4.05	2.01	1.47	324	5.2	4.76	15.35		13.5	22.65	100.89	1	25
1133	A	1		1976	7	41	1	2	4	1		2	3	2		2	2	2		2			2	1	2	2	169	70	24.51	136	85	91	88	5	5.1	6.95	6.97	2.62	1.04	527	5.5	1.27			15.3	14.51	68.54	1	40.2
1134	A	1		1980	12	37	1	4	3	3	4	2	1	2		2	2	2		2		2	2	1	2	2	169	67	23.46	104	65	83	76	5.5	8.9	1.6	5.36	3.21	1.23	432	5.9	0.82			28.09	20.35	195.44	1	23.9
1135	A	1		1990	3	28	1	4	6	3		2	1	2		2	2	2		2		2	2	1	2	2	163	73	27.48	122	76	82	96	5.9	6.4	3.5	6.58	4.49	1.26	450	5.8	3.08			11.32	14.93	126.53	1	40.5
1136	A	1		1989	8	29	1	4	6	5	4	2	1	2		1	2	2		2		2	2	1	3	3	168	69	24.45	147	88	86	71	4.6	6.3	1.87	5.25	3.19	1.24	589	5.4	2.6			79.04	28.08	215.91	1	43.6
1137	A	1		1978	9	38	1	4	3	4		2	3	2		2	2	2		2		2	2	3	1	2	175	84	27.43	123	91	86	82	5.9	6.9	1.6	5.14	2.89	1.36	501	5.6	1.3			129.3	52.41	324.23	1	29.8
1138	A	1		1985	12	32	1	4	6	4		2	1	2		2	2	2		2		2	2	1	2	2	164	60	22.31	119	60	84	81	4.5	7.1	1.19	3.94	1.75	1.41	286	5.6	2.18			11.73	10	85.85		37.6
1139	A	1		1980	6	37	1	2	2	3		2	1	1	30	2	2	1	4	2		2	2	6	2	2	160	68	26.56	121	72	89	81	4.9	7.3	2.77	5.36	3.05	1.28	351	5.4	1.61			10.55	10.98	204.39	1	39.1
1140	A	1		1977	12	39	1	3	3	4		2	2			2	2	1	3	2		2	2	1	2	2	166	76	27.58	131	85	93	61	7.2	12.9	1.1	3.39	1.95	0.93	524	6.4	0.55			17.9	15.42	196.08		37.6
1141	A	1		1981	11	36	1	4	6	1		2	1	2		2	2	1	4	2		2	2	1	1	2	170	62	21.45	128	79	79	89	4.9	5.6	1.54	5.74	3.18	1.59	507	5.4	0.26	28.23	7.35	9.88	11.38	511.33	1	40.4
1142	A	1		1981	9	36	1	4	3	5		2	1	2		2	2	2		2			2	1	2	2	171	71	24.28	126	74	82	73	5.1	6	1.56	4.19	2.25	1.29	468	5.8	0.84			10.25	10.43	276.23	1	34.9
1143	A	1		1983	1	34	1	5	6	6		2	3	1		2	2	2		2		2	2	6	1	2	168	69	24.45	112	75	80	83	4.8	6.5	2.21	4.71	2.87	1.03	448	5.3	1.12			11.4	11.38	120.98	1	26.8
1144	A	2	2	1993	11	24	1	4	5	4	5	2	1	2		2	2	2		2			2	7	3	3	160	49	19.14	106	71	80	64	5.4	5	1.69	5.18	2.85	1.38	410	5.6	5.32	14.51		15.78	12.52	382.84	1	30
1145	B	2	1	1944	9	72	1	2	1	4	4	2	1	1	40	2	2	2		2			2	7	3	3	138	48	25.2	134	77	74	78	5	5.7	2.4	5.71	3.2	1.65	270	5.7	2.5			18.76	14.29	68.52	1	40.7
1146	B	1		1942	2	75	1	1	1	4	4	2	3	2		2	2	2		2			2	7	3	3	158	55	22.03	151	75	81	77	5.6	13	2.18	5	2.63	1.54	364	6.4	1.04			47.59	13.24	108.66	1	54.1
1147	B	2	2	1965	2	52	1	3	6	3	4	2	1	1		2	2	2		2		2	2	7	3	3	145	57	27.11	130	88	82	86	5.4	9.3	2.13	5.39	3.35	1.37	317	5.5	1.84			451.5	72.42	75.05	1	28.6
1148	B	2	1	1962	12	55	1	3	6	3	4	2	1	1	30	2	2	1	45	1	2	2	1	3	3	3	153	60	25.63	135	78	83	85	6.5	11	2.21	6.94	4.45	1.69	496	6.3	4.77	21.38		16.97	11.11	374.47	1	42.6
1149	B	2	1	1965	2	52	6	3	3	3	4	2	1	1		1	2	2		2			1	7	2	2	156	66	27.12	152	91	89	76	5.3	8.8	1.47	5.06	2.59	1.74	377	6.6	5.34	12.64		18.08	12.14	114.37	1	30.1
1150	B	2	2	1961	11	55	1	3	1	3	4	2	1	2		2	2	2		2			2	6	2	2	160	57	22.27	124	65	80	80	5.4	4.5	4.86	5.12	2.41	1.23	345	5.7	1.09			15.03	10.03	54.93	1	28.7
1151	B	2	2	1961	2	53	6	2	6	2	4	2	1	1		2	2	2		2		2	2	1	2	1	153	73	31.18	130	82	90	91	5.3	5.1	1.13	5.41	3.37	1.5	382	5.6	0.06	16.41	4.06	16.84	28.05	279.13	1	41.6
1152	B	2	2	1965	8	52	6	3	3	2	4	2	1	1	2	2	2	2		2		2	3	7	3	1	155	59	24.56	122	95	89	100	5.1	4.1	2.81	6.9	3.98	1.83	293	5.7	3.6			188.6	21.92	208.34	1	43.6
1153	B	1		1967	8	49	1	3	1	2		2	3	1	20	2	2	2		2		2	2	7	3	3	162	70	26.67	108	77	92	74	5	6.1	1.64	5.82	3.83	1.37	346	5.5	0.99			20.26	17.28	341.35	1	38.7
1154	B	2	1	1960	10	56	1	0	2	3	4	2	1	2		2	2	2		2			2	3	3	3	150	45	20	118	76	61	71	4.4	8.8	1.54	6.13	3.43	1.85	286	5.7	16.2	12.14		24.36	10.42	72.6	1	35
1155	B	1		1946	12	70	1	1	2	4	4	2	1	1	40	2	2	2		2		2	1	1	3	3	168	77	27.28	175	87	95	78	6.2	11.9	2.76	7.32	4.85	1.39	452	5.9	1.66			30.35	62.87	112.9	1	63.7
1156	B	2	1	1960	2	57	6	3	1	3	4	2	1	2		2	2	2		2			2	7	3	3	161	70	27.01	140	92	88	91	4.9	7.1	1.84	5.91	3.54	1.65	377	5.4	1.29			16.71	11.55	227.3	1	39
1157	B	1		1962	12	55	1	2	1	4	4	2	3			2	2	2		2			2	7	3	3	156	57	23.42	133	73	75	71	4.4	7.9	2.17	4.59	2.51	1.2	351	6	1.18			53.51	15.47	123.48	1	47.6
1158	B	2	1	1967	10	50	1	2	1	4	4	2	1	2	30	2	2	2		2			2	7	3	3	152	60	25.97	120	83	72	85	5.8	7.4	1.88	4.81	2.16	1.7	333	5.9	1.36			15.43	11.34	210.47	1	43.2
1159	B	2	2	1978	2	39	1	3	6	2	4	2	1	1	10	2	2	2		2		2	2	1	3	3	151	57	25	109	68	74	85	4.9	6.2	2.02	5.56	3.21	1.6	298	5.5	2.29			18.61	15.74	158.08	1	31.7
1160	B	1		1966	5	51	1	2	6	3	4	2	2			2	2	2		2			2	1	3	3	178	74	23.36	107	66	82	60	4.7	4.8	1.44	4.57	2.45	1.52	386	5.7	2			26.82	18.6	39.98	1	51.1
1161	B	2	2	1964	1	53	1	2	6	3	4	2	1	1	20	2	2	2		2			2	1	3	1	160	60	23.44	134	84	79	92	5.6	10.2	1.64	5.84	3.25	1.81	320	5.1	0.99			19.38	15.99	57.73	1	33.9
1162	B	2	2	1957	4	60	6	0	6	5	4	2	3	2		2	2	2		2		2	1	7	2	1	155	65	27.06	109	73	86	71	6.8	10.1	5.12	4.46	1.88	0.83	282	6.2	0.67			203.5	56.42	133.84	1	42.4
1163	B	1		1957	10	59	6	3	1	3	4	2	1	1	30	2	2	2		2		2	1	1	3	3	167	70	25.1	167	78	79	53	6.9	11.9	2.42	6.47	3.37	2.04	385	6.1	1.69			15.44	12.4	404.28	1	47.7
1164	B	2	2	1981	5	36	1	3	4	2	4	2	1	1	20	2	1	2		2		2	2	1	2	2	149	49	22.07	112	68	70	71	5	8.9	1.43	4.41	2.44	1.36	229	5.2	1.23			28.44	21.33	238.2	1	28.1
1165	B	2	2	1966	4	51	6	2	6	3	4	2	1	1	28	1	2	2		2			1	7	3	3	150	49	21.78	160	93	68	94	5.1	6.5	1.92	5.2	3.14	1.41	322	5.6	0.83			23.64	13.35	81.6	1	49.7
1166	B	2	1	1950	10	66	6	1	2	3	4	2	1	2		2	2	2		2		3	2	1	3	3	158	61	24.44	120	73	80	66	5.3	6.4	1.88	6.36	3.96	1.75	273	5.6	1.39			17.95	12.08	218.42	1	37.3
1167	B	2	1	1982	10	34	1	2	4	2	1	2	1	1	20	2	2	2		2		2	2	7	3	3	152	79	34.19	130	87	91	94	5.1	8.5	1.88	4.86	2.64	1.54	364	5.2	1.71			16.4	39.9	252.72	1	37.4
1168	B	2	1	1948	6	69	1	1	4	2	4	2	1	2		2	2	2		2		2	2	1	3	3	143	53	25.92	171	92	84	89	4.5	6.5	1.51	7.16	4.3	2.03	250	5.5	3.42			19.81	12.17	60.42	1	54.6
1169	B	1		1954	9	63	1	4	6	1	4	2	1	2		2	2	2		2		2	2	7	3	2	162	72	27.43	108	62	90	70	4.9	8.1	2.34	5.31	3.21	1.28	471	4.7	2.82			21.52	18.3	148.82	1	54.3
1170	B	2	2	1965	5	52	6	3	1	4	4	2	2	2		2	2	2		2		2	1	1	2	3	156	64	26.3	165	106		77	4.9	5.8	1.54	5.36	3.16	1.7	395	5.5	0.97			24.54	14.57	334.27	1	26.3
1171	B	1		1961	7	56	1	2	1	4	4	2	3			2	2	2		2			2	7	3	1	168	59	20.9	110	82	81	87	4.9	7.8	1.77	3.92	1.73	1.54	325	5.5	0.42			20.89	11.68	177.32	1	65.4
1172	B	2	2	1962	5	55	1	3	6	4	4	2	1	2	30	2	2	2		2			1	7	3	1	153	61	26.06	157	92	79	73	4.7	5.8	2.6	6.89	4.05	1.8	234	5.3	2.16			19.09	11.5	145.85	1	44.3
1173	B	2	1	1961	11	55	6	3	1	4	4	2	1	1	8	2	2	2		2		2	1	2	3	3	150	61	27.11	147	73	78	93	6	9.3	2.3	8.56	5.12	2	318	5.9	1.44			23.38	11.44	275.09	1	43.2
1174	B	2	2	1968	6	49	6	2	1	3	4	2	1	1	20	2	1	2		2			1	7	3	2	151	50	21.93	156	97	68	86	5	6	1.66	5.25	2.86	1.61	153	4.9	0.01	21.06	5.67	242.8	481.9	166.35	1	34.1
1175	B	2	2	1972	4	45	1	1	2	3	4	2	1	1	25	2	1	2		2		2	2	1	2	2	150	54	24	110	76	67	77	4.7	7.4	2.41	5.84	3.44	1.56	293	5.5	0.01	20.78	5.94	102.8	20.1	129.24	1	33.1
1176	B	2	2	1967	12	49	6	3	6	3	4	2	1	1	20	2	2	2		2		2	1	7	3	3	157	52	21.1	194	116	70	107	8.8	19.4	2.4	6	3.57	1.69	305	7.2	2.58			19.15	546.9	78.92	1	31.3
1177	B	1		1972	8	44	1	2	2	4	4	2	1	2		1	2	2		2			1	6	3	3	183	82	24.49	153	96	84	75	6.4	8.8	3.17	6.14	3.59	1.56	427	5.7	2.45			17.94	11.42	181	1	46.8
1178	B	2	2	2000	11	16	1	3	5	2	4	2	1	2		2	1	2		2			2	1	3	3	164	55	20.45	108	75	67	96	4.3	6.2	1.83	4.87	2.88	1.47	324	5.4	4.99	14.92		275.3	2268	108.41	1	29.1
1179	B	2	1	1980	6	37	1	2	2	3	4	2	1	1	10	1	2	2		2		2	2	7	3	2	150	63	28	102	62	89	66	5	6.4	2.41	4.85	2.93	1.27	257	4.8	0.67			27.2	15.09	161.27	1	40.8
1180	B	2	2	1984	8	32	1	4	3	5	4	2	1	1	10	2	1	2		2		2	2	7	3	3	155	51	21.23	100	61	69	65	4.5	5.9	1.86	4.01	2.18	1.26	304	4.4	6.62	15.08		154	294	28.14	1	28.5
1181	B	2	2	1991	4	26	1	2	2	3	4	2	1	1	20	2	2	2		2			2	1	2	2	150	42	18.67	99	73	63	104	4.5	4.8	1.67	5.11	2.8	1.65	344	5	0.71			30.47	19.57	38.37	1	35.6
1182	B	1		1960	9	56	1	4	6	5	4	2	3	2		2	1	2		2			2	7	3	3	164	51	18.96	113	74	70	86	5.1	9.5	1.97	8.03	4.83	2.09	265	6.3	0.33			21.46	14.28	99.71	1	30.3
1183	B	2	1	1965	12	51	1	3	1	4	4	2	2	2		1	1	2		2		2	3	1	3	3	148	50	22.83	94	65	69	61	4.7	5	1.78	6.03	2.83	2.17	252	5.5	0.76			249.8	622.2	78.22	1	34.5
1184	B	2	2	1965	2	52	1	3	3	3	4	2	1	1	20	2	1	2		2		2	1	7	3	2	150	59	26.22	164	109	79	90	5.3	7.1	2.05	5.85	3.18	1.83	419	5.5	2.42			28	14.85	72.54	1	35.1
1185	B	2	1	1960	12	56	1	2	1	3	4	2	1	1	10	2	2	2		2			2	7	3	3	152	62	26.84	144	78	75	67	3.7	6	2.6	6.24	3.49	1.66	251	5.8	2.07			17.5	12.44	205.44	1	45.7
1186	B	1		1965	12	53	1	1	1	2	4	2	3	2		2	2	2		2			2	7	3	3	151	65	28.51	145	71	93	83	5.1	8.2	1.68	3.83	2.56	0.91	467	6.5	0.84			24.05	12.2	87.55	1	45.8
1187	B	2	1	1950	4	67	1	0	2	2	1	2	3	1	15	2	2	2		2			2	7	3	3	140	44	22.45	119	66	76	104	4.1	7	2.53	4.77	2.43	1.51	414	5.9	0.12	17.75	6.07	600	4000	164.8	1	33
1188	B	2	2	1936	11	80	1	0	6	4	4	2	1	2		2	1	2		2			2	7	3	3	156	40	16.44	103	67	74	98	4.8	10.1	1.83	7.43	4.93	1.92	253	5.3	1.55			18.74	12.58	150.39	1	36.3
1189	B	2	1	1936	4	81	1	0	6	4	4	2	1	2		2	2	2		2			1	7	3	3	142	48	23.8	173	89	80	110	8.2	19.2	2.14	9.27	6.24	1.89	297	7.5	1.1			22.19	34.94	223.24	1	29.5
1190	B	2	1	1946	1	71	1	1	1	3	4	2	1	1	50	2	2	2		2			2	7	3	3	150	57	25.33	137	78	100	81	5	8.8	2.3	7.02	4.54	1.65	337	5.9	3.27			21	12.5	31.15	1	34
1191	B	1		1944	11	72	1	2	1	4		2	3	1	47	2	2	2		2		2	2	1	3	2	158	65	26.04	148	88	93	77	4.5	8.1	2.15	5.26	3.1	1.45	448	5.7	1.39			111.2	15.36	212.17	1	54.7
1192	B	2	1	1948	6	69	6	0	1	3	4	2	1	1	40	2	1	2		2			1	1	3	2	149	56	25.22	165	71	84	75	4.7	7.9	2.21	6.95	4.24	1.86	421	5.7	5.11	17.9		18.76	11.78	191.76	1	35.5
1193	B	2	1	1968	8	48	6	2	2	3	4	2	1	1	18	2	2	1	1	2		2	2	7	3	2	149	46	20.72	119	82	67	84	5.5	8.6	1.73	4.47	2.51	1.43	294	5.6	1.71			17.37	12.34	65.87	1	33.2
1194	B	1		1965	6	54	1	3	1	3		2	3	1	33	2	2	1	5	2		2	2	2	3	2	166	53	19.23	126	69	75	87	5.2	6.1	1.59	5.04	3.01	1.37	324	6	0.84			22.08	16.52	54.57	1	59.9
1195	B	2	2	1958	9	59	1	2	1	5	4	2	1	2		2	2	2		1	2	2	3	6	3	3	150	49	21.78	114	82	74	79	6.4	6.6	2.8	4.51	2.48	1.22	271	6.9	2.29			27.05	2571	215.07	1	26.3
1196	B	1		1961	12	55	1	3	1	4		2	1	1	33	2	2	2		2		2	2	6	3	2	181	96	29.3	129	90	103	89	5.2	8.3	12.4	6.84	0.89	1.18	517	6.4	1.3			19.12	13.69	245.97	1	43.9
1197	B	2	1	1960	8	58	1	2	1	3	4	2	1	1	40	2	2	2		2		2	1	6	3	2	150	61	27.11	134	81	86	90	8	16.9	39.3	13.1	1.48	2.37	371	7.2	1.33			24.79	15.84	342.71	1	36.4
1198	B	2	2	1938	1	79	1	1	6	4	4	2	1	2		2	2	2		2			2	7	3	3	141	47	23.64	138	83	75	87	12.2	23.3	3.02	6.06	3.21	1.72	219	9.9	1.39			24.16	14.54	120.09	1	25.1
1199	B	1		1958	9	58	1	3	1	5	4	2	3	2		2	2	2		2			2	1	1	2	161	49	18.9	134	82	69	76	5.9	5.5	2.08	7.07	4.79	1.48	453	6	3.43			17.88	138.4	120.28	1	47.1
1200	B	2	2	1960	12	56	1	2	4	2	1	2	1	1	3	2	2	2		2		2	2	1	3	3	149	57	25.67	129	90	79	94	5.3	10.6	2.04	6.71	4.36	1.57	290	4.9	2.16			100.5	46.01	31.35		37.5
1201	B	1		1957	6	60	6	3	3	2		2	1	2		2	2	2		2				7	3	3	154	58	24.46	146	104	81	79	4.7	5.4	1.78	5.96	3.77	1.67	405	4.6	2.56			14.39	11.13	73.66	1	51.5
1202	B	1		1936	11	80	1	0	6	1	4	2	3			2	2	2		2		2	2	1	2	1	151	54	23.68	118	70	82	68	4.9	7.8	2.15	6.89	3.83	1.87	403	6	1.38			51.95	25.54	160.92	1	41.4
1203	B	2	2	1982	8	34	6	2	4	4	4	2	1	1	20	2	2	2		2		2	2	7	3	3	164	75	27.89	111	72	86	61	5	5.7	1.86	5.04	2.89	1.45	355	5.5	0.67			19.67	13.93	37.95	1	43.6
1204	B	2	1	1958	11	58	1	0	2	3	4	2	1	2		2	2	2		2			2	6	2	2	146	43	20.17	109	70	72	89	7.2	7.2	3.61	6.92	3.49	2.04	349	5.9	2.3			18.35	11.44	198.34	1	48
1205	B	1		1969	12	48	1	4	3	1		2	3	1	26	1	1	2		2		2	2	1	3	2	166	67	24.31	109	75	89	76	4.5	3.9	1.7	3.97	1.89	1.39	366	5.4	0.005	24.87	9.9	600	47.89	124.63	1	41.6
1206	B	2	2	1978	9	39	1	2		3	4	2	1	2		2	2	2		2			2	1	3	3	150	49	21.78	105	67	71	80	4.3	5.7	1.73	5.68	2.81	2.09	208	5.2	5.53	14.69		600	241.9	154.84		33.9
1207	B	2	1	1966	11	51	6	3	1	3	4	2	1	1	5	2	2	2		2			2	6	3	3	156	69	28.35	115	72	88	74	5.1	6.8	2.57	7.38	4.44	1.84	344	5.4	2.25			23.63	171.6	162.71	1	34.1
1208	B	2	2	1982	2	35	1	3	2	4	4	2	1	1	10	2	2	2		2			2	7	3	2	141	56	28.17	124	84	73	75	4.4	9.2	1.66	4.61	2.38	1.61	332	5.5	2.56			49.52	33.37	113.65	1	29.4
1209	B	2	2	1994	7	23	1	3	3	3	5	2	1	2		2	1	2		2			2	7	3	3	148	57	26.02	94	61	73	92	4.6	6.8	1.74	5.02	2.77	1.62	361	5.6	3.07			114.3	1014	282.57	1	17.8
1210	B	1		1967	4	50	1	3	1	2		2	1	2		2	2	2		2		2	2	7	3	2	165	62	22.77	140	86	82	71	5.6	6.1	1.54	3.99	2.1	1.35	447	5.3	1.39			13.89	16.48	108.44	1	43.2
1211	B	2	2	1969	8	55	1	2	1	3	4	2	1	1	30	2	2	2		2			2	7	3	2	151	73	32.02	140	90	86	71	4.4	4.7	2.18	6.27	3.66	1.74	285	5.5	1.96			308.2	443.7	259.64	1	28.6
1212	B	2	1	1968	11	58	1	3	1	3	4	2	1	2		1	2	2		2			2	6	3	3	153	66	28.19	123	71	83	82	5.5	10.7	2.78	7.26	4.28	1.84	288	5.5	1.01			34.33	70.25	123.36	1	30.7
1213	B	2	1	1939		78	1	1	2	4	4	2	1	1	50	2	2	2		2		2	1	7	3	3	155	60	24.97	115	68	87	77	9.1	10.8	2.07	3.57	1.59	1.3	298	6.3	1.13			45.46	30.09		1	39.1
1214	B	2	2	1957	6	60	6	2	6	4	4	2	1	2	20	2	2	2		2		3	2	7	3	3	150	42	18.67	131	112	68	78	4.5	7	1.73	3.96	1.75	1.58	227	5.7	0.005	23.63	8.54	57.93	13.07	62.44	1	34.2
1215	B	2	1	1956	6	61	1	3	1	4	4	2	1	1	30	2	2	2		2		2	2	1	2	2	154	67	28.25	129	77	91	72	13.2	26.2	2.64	7.75	4.8	1.89	329	9.6	1.52			17.56	12.54	885.36	1	43.7
1216	B	2	1	1961	5	56	1	3	6	3	4	2	1	1	20	2	2	2		2		2	1	3	3	2	151	70	30.7	133	85	91	81	4.9	7.5	2.76	6.12	3.29	1.34	428	5.8	1.49			15.41	13.3	362.03	1	37.5
1217	B	2	2	1961	5	56	1	2	2	2	4	2	1	1	30	2	2	2		2		2	2	7	3	3	150	46	20.44	113	73	73	62	6.1	9.8	1.89	4.62	2.19	1.71	211	4.5	0.12	25.28	3.6	15.11	76.56	33.84	1	35.3
1218	B	2	2	1972	9	45	6	3	6	1	4	2	1	1	15	2	2	2		2		2	2	1	2	2	158	47	18.83	113	76	69	83	5	6.5	2.51	3.87	1.54	1.57	194	4.7	2.73			13.44	10	266.47	1	34.9
1219	B	1		1963	2	54	1	3	3	1	4	2	2	2		2	2	2		2		2	2	7	3	1	162	64	24.39	113	71	84	66	6.4	7.5	1.73	5.53	3.45	1.35	418	5.9	0.84			26.99	15.87	124.34	1	61.8
1220	B	2	2	1967	10	50	6	2	6	1	4	2	1	2		2	2	2		2		2	2	7	3	1	151	62	27.19	123	81	85	76	7	6.5	2.14	8.01	5.18	1.87	431	6.2	1.39			28.95	89.8	179.38	1	49.9
1221	B	2	1	1958	7	60	1	1	2	3	4	2	1	2		2	2	2		2			2	7	3	2	154	58	24.46	140	83		62	4.9	7.7	1.92	6.41	4.14	1.58	253	5.5	2.82			18.38	339.5	25.76	1	34.3
1222	B	1		1957	6	60	1	3	6	5	4	2	1	2		2	2	2		2		2	2	7	2	2	165	60	22.04	146	84	78	81	6.3	13.2	2.01	4.27	2.08	1.49	399	6.2	2.01			19.14	255	91.71	1	42.6
1223	B	2	1	1967	11	50	6	3	6	3	4	2	1	1	1	2	1	2		2			2	7	3	3	151	51	22.37	118	73	72	88	4.6	7.3	2.58	6.27	3.52	1.59	266	5.4	1.17			16.15	15.1	111.65	1	34.1
1224	B	2	1	1954	11	62	1	3	6	4	4	2	1	2		2	2	2		2		3	1	6	2	2	143	58	28.36	158	79	82	60	4.2	6.4	2.46	5.13	2.53	1.56	396	5.6	0.53			15.32	12.32	196.67	1	44.1
1225	B	2	1	1955	6	62	1	3	1	4	4	2	1	2		2	2	2		2			2	1	3	3	160	61	23.83	142	85	78	85	6	5.3	2.32	6.58	2.61	2.36	216	5.7	2.32			17.58	13.15	185.79	1	33.4
1226	B	2	1	1963	9	53	1	2	1	3		2	1	1	20	2	2	2		2			2	7	3	3	158	65	26.04	112	68	78	84	5.1	6	2.3	4.07	1.3	1.81	323	5.6	1.8			58.88	174.1	150.31	1	31.1
1227	B	2	1	1965	12	51	6	2	6	3	4	2	1	1	30	2	2	2		2		2	1	6	2	2	145	57	27.11	165	85	82	98	5.6	11.6	1.98	7.08	4.19	2.06	352	5.9	2.22			19.06	11.95	191.39	1	38.5
1228	B	1		1965	11	51	1	2	2	3	4	2	1	2		2	1	2		2			2	7	3	3	165	58	21.3	129	77	76	98	5.3	3.8	1.92	5.35	1.89	2.48	418	5.2	1.39			58.99	12.06	99.5	1	55.2
1229	B	2	1	1958	5	59	1	3	1	4	4	2	1	2		2	2	2		2			1	23	2	2	151	61	26.75	141	94	85	80	5	6.9	2.42	6.39	3.83	1.54	314	5.4	3.32			17.64	10.84	85.49	1	40.1
1230	B	2	2	1963	9	53	1	2	6	4	4	2	1	2		2	2	2		2			1	7	3	3	156	53	21.78	147	81	76	87	5	5.7	2.46	4.5	2.24	1.46	313	5.7	3.75			20.06	465.5	130.46	1	37
1231	B	2	1	1964	8	52	1	2	2	3	4	2	1	2		2	2	2		2			2	6	2	2	152	63	27.27	120	71	81	88	5.3	8.7	4.57	5.94	2.82	1.51	345	5.2	3.59			23.52	12.35	155.23	1	33.5
1232	B	2	1	1960	3	57	1	3	1	3	4	2	1	1	10	2	2	2		2			2	1	3	3	158	49	19.63	101	67	73	71	5.2	6.2	1.9	7.17	3.33	2.51	219	5.2	1.07			21.89	16.25	210.98	1	32.7
1233	B	2	2	1958	6	59	1	2	1	4	4	2	1	1	20	2	2	2		2			2	1	3	3	160	61	23.83	162	103	87	86	5.1	5.8	2.34	6.73	3.93	1.61	405	6.3	1.34			20.95	15.33	189.48	1	45.8
1234	B	1		1965	4	52	6	3	6	4	4	2	1	1	10	2	1	2		2			2	7	3	3	169	82	28.71	133	72	93	67	5.1	7.2	3.24	4.99	2.76	1.22	432	5.1	2.28			16.62	12.2	181.09	1	43.8
1235	B	1		1953	12	63	6	3	1	3	4	2	3	2		2	2	2		2		2	3	7	3	3	167	55	19.72	106	68	69	82	5.4	8.3	1.94	5.4	3.15	1.35	228	5.9	0.77			21.28	12.16	279.59	1	43.7
1236	B	2	1	1960	10	57	6	2	6	3	4	2	1	1	30	1	1	2		2		2		7	3	3	156	56	23.01	153	86	85	91	6.9	9	2.57	5.04	2.43	1.65	387	5.7	2.63			389.8	101.1	223.64	1	39.5
1237	B	2	1	1967	6	50	1	2	1	3	4	2	1	1	15	2	2	2		2			2	7	3	1	155	54	22.48	118	81	73	68	4.7	5.7	2	6.06	3.7	1.56	355	5.5	4.47	13.05		18.28	12.66	221.79	1	50.1
1238	B	2	2	1962	8	56	6	3	6	1	4	2	1	2		2	2	2		2		2	3	7	3	2	151	62	27.19	154	102	84	82	5	6	2.43	6.35	3.57	1.72	305	6	3.3			28.06	17.24	137.09	1	52.2
1239	B	2	1	1935	11	78	1	0	1	3	4	2	1	2		2	2	2		2			2	7	3	3	146	48	22.52	151	72	81	92	5.9	7.3	2.95	7.59	4.18	1.99	398	6.7	1.48			68.9	3484	110.1	1	40.1
1240	B	2	1	1963	8	53	6	2	1	3	4	2	1	2		2	1			2			2	7	3	3	141	53	26.66	103	73	78	96	5.2	6	1.83	5.51	3	1.69	235	5.6	3.04			22.39	13.31	207.09	1	39
1241	B	1		1971	10	46	1	3	4	2	4	2	3			2	2	2		2		2	2	7	3	2	166	63	22.86	120	85	81	95	6.1	5.9	2.23	5.17	2.92	1.38	338	5.7	0.98			16.66	14.88	91.55	1	39.8
1242	B	1		1958	5	59	1	2	1	4	4	2	1	1	10	2	2	2		2			2	7	3	3	158	59	23.63	111	66	82	78	5.7	7.9	2.09	5.92	3.26	1.76	355	4.6	2.93			15.01	12.33	228.61	1	56.4
1243	B	2	2	1957	10	60	1	2	6	3	4	2	1	2		2	2	2		2			2	7	3	2	151	45	19.74	135	83	67	85	6.6	12.6	2.73	8.07	4.87	1.72	315	5.7	0.56			29.83	16.63	109.07	1	29.3
1244	B	2	2	1955	5	62	6	1	6	4	4	2	1	2		2	2	2		2			2	7	3	3	160	52	20.31	118	76	74	115	16.7	28.3	2.55	7.54	4.39	1.99	156	13.2	1.53			12.03	18.18	156.89	1	35.5
1245	B	2	2	1958	4	59	6	2	6	4	4	2	1	1	10	2	2	2		2			2	7	3	3	146	40	18.77	121	66	70	95	5	7.2	2.46	6.86	3.58	2.13	305	5.6	1.14			10.23	10	233.3	1	45.1
1246	B	2	1	1969	9	47	1	2	2	3	4	2	1	1	20	2	2	2		2		2	2	1	3	3	162	66	25.15	115	71	82	84	5.3	5.4	1.88	5.56	2.7	1.97	316	5.3	1.13			15.22	21.78	301.44	1	36.2
1247	B	2	1	1967	6	50	1	3	6	5	4	2	1	2		2	2	2		2			2	7	3	2	153	57	24.35	132	82	75	100	4.6	7.9	1.85	5.31	2.81	1.65	195	4.9	1.12			23.7	83.35	293.56	1	26
1248	B	2	2	1969	7	48	6	0	6	1	4	2	1	2		2	2	2		2		2	2	7	3	1	153	77	32.89	128	89	100	90	5.1	7.3	3.62	6.86	3.94	1.64	355	5.8	1.79			10.36	18.07	232.98	1	31.2
1249	B	1		1966	12	51	6	2	6	1	4	2	1	1	20	2	2	2		2		2	1	7	3	1	168	74	26.22	119	81	93	83	5.5	8.3	2.07	5.53	3.48	1.27	538	5.8	1.23			7.67	10.49	86.33	1	48.5
1250	B	1		1957	7	60	6	2	6	1		2	1	2		2	2	2		2		2	1	7	3	3	151	67	29.38	172	96	93	77	5	12.1	2.02	5.89	3.71	1.56	306	5.7	1.47			415.4	21.03	13.34	1	38.2
1251	B	2	1	1950	6	67	1	0	4	3	4	2	1	1	15	2	2	2		2			2	2	3	3	151	58	25.44	164	80	83	71	4.9	8.8	1.36	6.81	3.63	2.12	242	5.8	0.55			10.93	58.44	226.34	1	38.2
1252	B	1		1948	6	70	1	1	2	3	4	2	1	2		2	2	2		2		2	2	2	2	2	160	63	24.61	94	58	80	70	5.2	7.3	0.95	5.59	2.82	1.87	212	5.5	0.98			17.49	16.98	159.08	1	53.5
1253	B	1		1983	4	34	1	2	6	4	4	2	3	2		2	2	2		2			2	7	3	3	172	71	24	114	63	87	102	4.4	3.9	1.85	4.29	1.55	1.86	219	5.6	1.01			8.51	10	115.64	1	42.7
1254	B	2	1	1966	2	50	1	2	6	2	1	2	1	2		2	2	2		2		2	2	6	2	1	153	60	25.63	124	76	81	96	4.8	7.4	1.68	6.25	3.67	1.6	353	5.1	2.52			11.44	16.51	168.14	1	45.5
1255	B	1		1976	11	41	6	3	6	3	4	2	1	1	30	2	2	2		2			1	7	3	3	160	64	25	147	105	89	91	5.2	5.4	2.61	6.89	4.12	1.69	469	5.3	1.57			13.85	10	151.91	1	35.7
1256	B	2	2	1953	5	64	6	1	6	5	4	2	1	1	40	2	2	2		2			1	1	3	3	154	52	21.93	168	87	79	85	8.1	14.2	3.09	6.29	3.33	1.71	344	7.8	4.03			19.25	52.56	173.85	1	35.7
1257	B	2	2	1952	6	66	6	0	6	1	4	2	1			2	2	2		2			1	7	3	1	154	59	24.88	158	56	74	75	6.1	10.2	1.85	6.21	3.3	1.81	433	4.7	1.57			12.34	11.43	356.23	1	47.6
1258	B	1		1938	6	79	1	0	2	4		2	1	1	20	2	2	2		2		2	1	1	2	2	150	52	23.11	185	68	80	89	4.9	8.8	1.23	5.68	3.48	1.5	446	5.4	2.44			11.67	16.65	222.66	1	64.1
1259	B	2	1	1992	11	25	6	4	6	1	5	2	1	1	10	1	2	1	2	2		2	2	7	3	2	165	43	15.79	102	83	60	107	4.5	7.4	2.15	5.5	2.55	1.98	220	5.2	1.37			9.23	10.59	107.28	1	20.9
1260	B	2	2	1980	3	37	6	2	4	2	4	2	1	1	20	2	2	2		2		2	2	7	3	3	164	64	23.8	111	72	87	95	5.6	6.4	2.1	6.12	3.83	1.48	212	5.3	1.13			15.01	19.21	241.86	1	26.5
1261	B	1		1942	6	75	1	2	6	4	4	2	1	2		2	2	2		2			1	7	3	3	165	52	19.1	144	72	75	60	6.2	11.4	1.62	5.53	2.91	1.67	487	5.4	0.66			12.05	10	200.01	1	52.1
1262	B	2	1	1943	5	74	1	1	1	4	4	2	1	2		2	2	2		2			2	1	3	3	155	62	25.81	107	69	93	71	5.2	8	2.79	3.79	3.15	1.58	219	5.5	1.77			15.29	19.57	121.2	1	42.3
1263	B	1		1962	7	55	1	3	6	4	4	2	3			2	2	2		2			2	7	3	3	161	71	27.39	99	73	90	87	6.2	7	3.63	6.14	3.5	1.32	415	6.5	0.89			14.39	11.31	553.53	1	48.1
1264	B	2	1	1962	2	55	1	3	6	4	4	2	1	1	30	2	2	2		2			2	7	3	3	145	54	25.68	131	71	75	80	5.4	6.4	1.58	5.72	3.05	1.81	298	5.5	0.16	18.46	4.65	347.5	624	245.27	1	51.8
1265	B	1		1984	1	33	1	3	3	4	4	2	3	2		2	2	2		2			2	7	3	3	164	55	20.45	103	57	73	68	4.1	5.1	2.25	5.47	2.96	1.65	448	5.5	1.19			51.1	73.64	106.82	1	65.3
1266	B	2	1	1961	9	56	1	3	6	2	1	2	1	1	30	2	2	2		2		2	1	1	2	1	160	63	24.61	150	103	80	82	5.8	7.2	6.04	4.67	1.72	1.11	332	6	1.51			19.49	1844	256.55	1	43
1267	B	2	1	1959	12	58	1	3	6	3	4	2	1	2		2	2	1	3	2		3		1	2	1	158	64	25.64	148	79	83	87	5.6	8.9	1.86	5.46	3.14	1.59	336	6.1	1.45			11.3	11.05	607.48	1	41.3
1268	B	2	2	1964	6	53	1	2	6	1	4	2	1	2		2	2	2		2		2	2	7	2	1	152	68	29.43	126	77	86	74	4.7	6.3	1.77	5.18	2.78	1.64	311	5.5	0.96			17.29	16.79	236.96	1	32.6
1269	B	1		1956	9	61	1	3	3	3		2	1	1	15	2	2	2		2		2	1	2	2	2	166	72	26.13	133	91	90	77	5.6	9	2.27	5.1	2.83	1.41	413	6.1	1.08			9.82	10.5	286.55	1	57.7
1270	B	2	1	1953	2	64	1	2	6	3	1	2	1	2		2	2	2		2		2	1	7	3	3	146	50	23.46	141	87	78	83	4.9	7.2	3.37	5.7	3.28	1.43	497	5.8	1.47			12.62	18.33	200.14	1	50.5
1271	B	2	2	1964	4	53	1	2	1	4	4	2	1	1	34	2	2	2		2			2	7	3	3	158	54	21.63	89	55	73	77	5.9	6.7	1.75	5.26	2.62	1.88	278	5.8	2.75			15	14.61	330.18	1	34.5
1272	B	2	1	1940	7	77	1	0	1	3	4	2	1	2		2	2	2		2			1	7	3	3	150	53	23.56	188	79	84	88	6.2	17.1	2.53	6.72	3.99	1.6	336	7.1	2.5			16.37	16.52	63.89	1	47.3
1273	B	2	1	1951	10	66	1	2	2	3	4		1	1	20	2	1	2		2		2	2	7	3	3	148	49	22.37	113	63	73	79	5	7.3	2.57	5.98	3.11	7.76	330	5.1	1.72			44.66	11.81	190.31	1	35.2
1274	B	2	1	1937	4	80	1	0	1	3	4	2	1	2		2	2	2		2			1	7	3	3	151	54	23.68	151	91	82	115	5.9	7.8	2.02	7.72	4.87	1.7	293	6	0.28			49.87	17.08	129.91	1	35.2
1275	B	2	1	1940	2	77	1	1	1	4	4	2	1	2		2	2	2		2			1	3	3	3	146	60	28.15	157	90	91	67	7.3	15.7	2.31	3.63	1.47	1.31	330	6.9	2.25			15.58	11.62	267.25	1	35.8
1276	B	1		1934	1	83	1	1	1	4	4	2	1	2		2	2	2		2			1	7	3	3	157	50	20.28	136	79	77	74	4.8	7.9	2.01	4.48	1.89	1.71	484	5.6	2.4			10.44	17.1	134.35	1	55.8
1277	B	2	1	1963	3	54	1	3	1	4	4	2	1	1	30	2	1	2		2			2	7	3	3	161	56	21.6	126	71	76	87	5.5	8.2	2.8	7.28	4.65	1.65	380	6.1	100	7.45		150.7	4000	145.8	1	29.5
1278	B	2	2	1984	11	32	1	2	4	2	4	2	1	2		2	2	2		2			2	7	3	3	148	59	26.94	103	60	84	97	4.6	2.8	1.75	5.65	2.83	1.87	319	5.4	0.66			13.32	10.88	224.7	1	42.6
1279	B	2	1	1957	6	60	6	3	1	3	4	2	1	1	18	2	2	2		2		2	2	7	3	3	150	58	25.78	144	74	83	66	5.7	7	2.42	6.88	4.29	1.55	262	6	0.96			14.13	19.64	306.79	1	24.4
1280	B	2	2	1958	6	59	6	1	6	4	4	2	1	1	40	2	2	2		2			2	7	3	1	153	52	22.21	117	62	77	70	4.9	7.1	2.08	5.04	2.41	1.66	274	5	3.57			17.15	12.47	379.78	1	50.3
1281	B	2	1	1961	3	56	1	3	6	3	1	2	1	1	31	1	2	1	45	2		1	2	7	2	2	160	66	25.78	90	59	80	89	4.8	6.7	2.08	5.67	2.8	1.85	300	5.4	1.12			18.49	789.3	276.45	1	33
1282	B	1		1962	6	55	1	3	3	1		2	2	1	25	2	2	2		2		2	1	2	2	2	155	54	22.48	142	65	79	65	5.1	8.7	3.19	5.71	3.43	1.27	381	5.6	1.7			27.86	10.01	449.35	1	47
1283	B	2	1	1969	7	48	6	4	6	1	4	2	1	2		2	2	2		2		2	2	7	3	1	165	57	20.94	113	81	73	73	4.5	7.2	2.23	5.4	3.04	1.53	398	5.2	2.25			17.53	17.25	267.08	1	38.9
1284	B	2	1	1941	4	77	1	0	1	4	4	2	1	2		2	2	2		2			1	7	3	3	150	49	21.78	156	73	80	89	5.7	9.3	5.49	6.51	2.75	1.42	408	5.8	2.64			28.82	12.93	272.66	1	34.7
1285	B	2	2	1968	6	49	1	2	3	3	4	2	1	1	29	2	2	2		2		2	1	7	2	1	164	73	27.14	143	92	87	94	5.1	6	2.03	5.89	3.19	1.72	315	5.2	1.77			16.67	10	291.25	1	25.1
1286	B	2	1	1951	10	65	1	0	1	3	4	2	1	2		2	2	1	5	2		2	2	1	3	3	148	51	23.28	142	59	79	94	9.1	14.1	3.4	5.27	2.47	1.59	297	11.1	0.38			18.07	16.23	264.93	1	42.1
1287	B	2	1	1967	5	50	1	3	6	1	4	2	1	1	30	2	2	2		2		2	2	7	2	1	160	54	21.09	94	48	77	89	4.6	6.1	1.52	4.17	1.81	1.59	333	5.1	1.36			70.59	12.34	153.04	1	26.5
1288	B	2	2	1958	6	59	6	3	6	4	4	2	1	1	30	2	2	2		2			2	7	3	3	157	65	26.37	131	73	79	73	4.8	6.3	1.5	5.16	2.75	1.6	319	5.7	2.46			14.39	12.57	208.03	1	40.5
1289	B	2	1	1959	7	58	6	1	2	3	4		1	2		2	2	2		2			2	7	3	1	151	68	29.82	132	73	86	78	5.1	7.3	2.41	6.07	3.52	1.09	281	6.4	2.39			23	55.3	859.58	1	45.6
1290	B	2	2	1962	12	54	1	2	6	3	1	2	1	1	20	2	2	2		2		2	2	7	3	3	152	59	25.54	121	83	82	110	5.1	9	3.08	7.05	3.59	2.14	273	4.1	1.38			44.73	14.28	166.23	1	43.3
1291	B	1		1949	8	68	1	2	2	3	4	2	1			2	2	2		2			2	7	3	3	166	52	18.87	128	87	69	79	5.8	7.7	1.86	5.14	3.02	1.29	335	5.7	2.74			12.54	10	164.87	1	50.3
1292	B	2	1	1953	1	64	1	1	2	4	4	2	1	1	30	2	2	1	5	2	5	2	2	7	3	3	136	52	28.11	110	65	78	61	4.9	5.2	1.73	6.75	3.74	1.82	279	6	19.65	13.09		26.03	15.24	44.51	1	41.4
1293	B	2	2	1976	7	41	1	3	1	4	4	2	1	2		1	2	2		2			2	7	3	3	155	58	24.14	105	75	74	94	4.8	8	2.47	4.49	2.32	1.44	367	5.9	2.15			13.28	10	241.08	1	33.4
1294	B	1		1960	11	57	6	3	6	1		2	1	2		2	1	1	4	2		2	1	7	3	1	160	75	29.3	148	94	95	86	4.9	7.8	3.08	5.12	2.61	1.39	376	4.5	2.6			15.27	13.35	210.69		51.3
1295	B	1		1981	6	36	6	2	2	3	4	2	1	2		2	2	1	3	2			2	6	3	3	161	71	27.39	113	79	93		5	5.8	3.82	5.37	2.7	1.22	448	5.4	1.06			14.92	10	243.54	1	68.3
1296	B	2	2	1980	9	37	1	2	2	3	4	2	1	2		2	2	1	3	1	2		1	7	3	3	149	50	22.52	111	72	76	70	4.8	5.7	1.87	4.98	2.47	1.64	323	4.9	0.85			17.79	12.09	333.52	1	38.8
1297	B	1		1944	12	73	1	1	2	3		1	1	2		2	2	2		2		1	1	7	3	3	159	63	24.92	179	84	87	64	6.7	11.6	1.98	5.9	3.63	1.35	447	6.1	0.66			13.23	11.41	166.44	1	56.3
1298	B	2	1	1970	10	47	1	2	1	4	4	2	1	2		2	2	2		2			2	7	3	3	153	46	19.65	111	72	66	87	4.8	5.6	1.91	5.15	2	2.16	272	5.5	1.12			20.67	15.66	285.36	1	40.7
1299	B	2	2	1947	4	70	6	1	6	4	4	2	1	1		2	2	2		2			1	7	3	3	151	58	25.44	119	77	86	111	4.8	10.1	1.76	6.74	3.91	1.89	319	5.6	1.16			11	10	247.37	1	41.5
1300	B	2	1	1963	6	54	1	1	2	3		2	1	2		2	2	2		1	2		2	7	3	3	150	65	28.89	96	66	94	77	8.9	14	3.33	7.49	4.41	1.75	260	13.5	1.35			29.4	14.91	264.95	1	38.6
1301	B	2	1	1958	2	59	6	1	2	3	4	2	1	2		2	2	2		2		1	1	6	1	3	153	58	24.78	149	93	84	84	5.2	6.5	2	5.24	2.26	1.96	379	6.1	0.66			12.18	10	87.45	1	46.6
1302	B	1		1960	12	57	6	3	3	2	4	2	3			2	2	2		2		2	2	7	3	1	160	64	25	125	87	83	108	5	6.2	2.89	6.35	3.83	1.4	525	5.7	0.67			20.76	13.99	219.99	1	58.9
1303	B	2	2	1974	4	43	1	2	2	3	4	2	3	1	6	2	2	2		2			2	7	3	3	151	51	22.37	105	65	72	91	4.9	6.7	2.24	6.58	4.2	1.47	231	5.5	1.15			86.53	428.6	172.68	1	43.1
1304	B	2	2	1977	10	40	6	3	3	1	1	2	1	1	18	2	2	2		2		2	2	1	3	1	158	70	28.04	106	67	81	90	5.3	6.1	1.81	5	2.61	1.48	276	5.5	3.28			15.8	14.03	637.34	1	48.5
1305	B	2	2	1963	5	54	6	3	2	3	4	2	1	2		2	2	1	5	1	2		1	1	3	3	155	59	24.56	172	96	82	80	8.4	12.9	2.68	5.08	2.66	1.3	267	7.5	1.22			16.72	182.9	176.65	1	33.9
1306	B	2	1	1975	8	44	6	4	1	1	1	1	1	1	21	2	2	2		2		2	2	7	3	1	154	60	25.3	120	72	80	82	4.6	7	1.64	5.48	2.39	2.01	373	5.4	2.14			13.32	315.5	261.32	1	26.8
1307	B	2	2	1951	11	66	1	0	6	4	4	2	1	1	27	2	2	2		2		2	2	7	3	3	146	58	27.21	128	67	87	84	5.4	6	2.82	5.41	2.57	1.72	302	4.9	1.57			24.94	12.14	161.38	1	44.6
1308	B	2	2	1979	8	37	1	3	1	4	4	2	1	2		2	2	2		2			2	7	3	3	162	60	22.86	124	74	77	82	5.3	7	2.11	5.83	3.41	1.41	344	5.2	2.75			28.85	11.77	167.37	1	32.1
1309	B	2	2	1963	12	53	1		6	1	4	2	1	1	5	2	2	2		2		2	2	1	3	2	150	61	27.11	136	79	79	89	5.5	7	2.64	4.74	2.38	1.39	329	5.8	1.64			17.24	69.77	228.92	1	42
1310	B	2	1	1964	6	53	6	3	6	1	4	2	1	1	31	2	2	2		2		2	2	1	3	1	150	50	22.22	124	71	73	102	6.6	11.7	1.5	5.69	2.58	2.05	211	6.1	5.5	12.74		87.65	59.08	188.86	1	32.1
1311	B	1		1957	12	60	6	1	2	3	4	2	3	1	40	2	2	2		2		2	2	7	3	3	164	49	18.22	116	76	64	101	4.2	7.6	2.96	4.65	2.38	1.32	298	5.7	1.89			11.76	11.36	38.01	1	36.6
1312	B	1		1968	7	49	1	3	1	4	4	2	1	2		2	2	2		2			2	1	2	2	164	76	28.26	118	59	88	72	6	8.6	2.21	5.25	3.07	1.29	465	6.2	2.44			16.22	10	173.99	1	42.2
1313	B	2	1	1945	6	71	6	1	2	3	4	2	1	2		2	2	2		2			1	7	3	1	159	58	22.94	167	92	81	81	7.3	16.7	5.37	6.49	2.85	1.48	363	7.6	1.29			14.91	12.37	110.13	1	26.9
1314	B	2	1	1962	2	55	6	2	2	2	4	2	1	2		2	2	2		2		2	2	7	2	2	155	57	23.73	143	95		113	4.9	6.1	3.16	7.77	4.62	1.75	347	5.3	1.39			28.81	10	664.9	1	39.2
1315	B	2	2	1963	3	54	1	3	6	5	4	2	1	1	30	2	2	1	5	1	2		2	1	3	3	152	61	26.4	122	59	90	70	6.4	8.8	1.67	4.97	1.7	2.28	292	5.8	1.23			15.8	14.22	549.59	1	43.6
1316	B	2	2	1968	4	51	6	1	2	1	1	2	1	2		2	2	2		2		2	2	1	3	1	152	45	19.48	124	68	66	74	5.4	6.6	1.52	4.54	2.41	1.34	231	5.9	0.58			93.79	10.87	113.15	1	33.8
1317	B	2	2	1970	11	47	1	3	6	1	4	2	1	2		1	2	1	3	2		2	2	1	2	2	152	55	23.81	110	70	80	82	6	8.9	1.74	2.29	3.07	1.43	333	5.5	1.02			44.5	42.69	355.91		28.9
1318	B	2	1	1953	6	66	1	1	6	1	1	2	1	1	43	2	2	2		2		2	2	7	3	2	151	51	22.37	138	82	69	94	5	6.2	2.33	5.97	2.78	1.97	277	5.7	1.05			13.05	10	371.01	1	36.2
1319	B	1		1968	10	49						2	3	2		2	2	1	3	2			3	7	3	3	154	70	29.52	118	72	97	71	5	8.4	2.47	6.24	3.99	1.27	359	6	1.6			16.25	13.44	356.51	1	40.5
1320	B	2	1	1967	12	48	6	4	6	4	4	2	1	2		1	1	1		1	2	2	2	1	2	2	158	51	20.43	132	72	95	70	5.6	6.4	1.98	6.06	3.14	1.96	339	5.1	0.71			16.13	10.86	268.49	1	36.2
1321	B	2	2	1978	3	20	6	2	2	1	4	2	1	1	10	2	2	2		2		2	2	1	3	1	158	59	23.63	117	75	82	75	6.5	6	1.78	3.95	2.14	1.1	323	5.1	2.22			28.7	64.91	164.11	1	46
1322	B	1		1971	12	45	1	1	1	1	4	2	2			2	2	2		2		2	2	7	3	2	171	80	27.36	124	72	94	80	5.1	3.4	1.94	3.88	1.59	1.43	357	5.4	1.34			13.4	10	245.12	1	60.5
1323	B	2	2	1936	8	81	1	0	6	4	4	2	1	1	30	2	2	2		2			1	7	3	3	147	54	24.99	183	78	87	90	4	10.1	2.21	5.41	2.81	1.58	369	6.1	1.45			17.01	14.06	66.64		36.9
1324	B	2	2	1960	11	57	1	3	6	4	4	2	1	1	25	2	2	2		2			2	7	3	3	146	46	21.58	110	67	76	81	5.3	8.6	2.97	7.23	4.07	1.82	329	6	2.91			271	285.2	269.13	1	31.3
1325	B	2	2	1960	1	57	6	0	2	2	4	1	1	1	20	2	2	2		2		2	1	6	3	1	149	49	22.07	126	78	78	101	6.3	5.7	1.78	5.28	2.09	2.03	265	5.4	1.18			15.52	14.33	87.42	1	52.5
1326	B	2	2	1965	3	52	6	3	1	3	1	2	1	1	30	2	1	2		2		2	1	7	2	2	155	47	19.56	169	106	73	110	4.9	6.3	2.66	7.86	4.9	1.7	302	5.2	1.71			10.97	10	180.81	1	43.7
1327	B	1		1960	8	57	1	3	3	5	4	2	3			2	2	1		1	2		1	7	3	3	165	64	23.51	160	89	86	79	8.2	13.9	2.68	6.34	4.17	1.22	285	9.8	2.43			30.68	10.14	194.81	1	33
1328	B	1		1963	10	64	6	0	6	1	5	2	1	2		2	2	2		2			2	7	3	3	165	59	21.67	135	84	74	97	5.5	9.7	2.41	5.19	3.13	1.2	487	4.4	2.85			12.32	12.59	122.61	1	69
1329	B	2	2	1952	9	18	1	3	6	4	4	2	1	1	40	2	1	2		1	2		2	7	3	3	163	67	25.22	126	82	96	74	5.8	8.5	1.67	5.83	3.44	1.47	427	6.3	1.81			162.7	1813	121.35	1	37.7
1330	B	1		1949	12	68	1	3	6	2	4	2	3	2		2	2	2		2		2	2	6	1	2	159	57	22.55	137	81	85	96	6.7	9.3	1.83	4.78	2.34	1.63	505	7.43	2.32			15.91	10	141.39	1	44.5
1331	B	1		1969	10	48	1	3	3	4		2	3	1		2	2	2		1	2	3	2	7	3	2	157	54	21.91	111	83	85		19	26.3	3.05	4.81	2.44	1.18	309	9.5	2.14			19.27	16.94	98.61	1	40.4
1332	B	2	1	1957	10	60	1	3	6	3	4	2	1	2		2	2	2		2		2	2	6	3	3	151	52	22.81	118	68	79	92	5.7	6.7	2.16	6.26	3.87	1.49	403	5.8	1.65			55.72	454.3	231.23	1	43.5
1333	B	2	1	1970	7	47	1	2	3	4	4	2	1	1	18	2	2	2		2			2	7	3	3	155	56	23.31	103	74	87		4.6	9.1	2.55	4.46	2.35	1.17	427	5.1	1.39			11.56	11.5	70.33	1	37.2
1334	B	1		1977	6	44	1	4	3	3		1	3	2		2	1	2		2		2	2	7	3	3	157	52	21.1	107	77	70	97	4.3	6.4	0.91	5.4	3.38	1.39	357	5.4	1.56			13.14	10	141.23	1	41.3
1335	B	2	1	1940	10	77	1	1	1	3	4	2	1	1	10	1	1	2		1	2	1	1	1	3	3	153	76	32.47	180	91	102	76	10	14.1	1.53	6.66	4.51	1.29	366	7.8	0.66			384.5	159.9	99.88	1	35.2
1336	B	2	1	1955	5	62	1	2	1	3	4	2	1	1	30	2	2	2		2			2	1	3	3	157	45	18.26	136	91	78	80	5.6	6	0.48	4.87	2.48	1.8	325	5.5	2.42			20.31	11.1	147.65	1	48.8
1337	B	1		1950	12	67	1	3	6	3		2	1	1	10	2	2	2		2	2		2	1	2	2	167	58	20.8	128	82	93	77	5.1	7.4	1.26	3.97	1.67	1.65	378	5.2	1.66			40.05	12.76	59.04	1	52.5
1338	B	1		1990	2	27	1	3	6	4		2	1	2		2	2	2		2		2	2	1	2	2	168	55	19.49	140	91	76	94	4.6	8.1	1.41	3.76	1.53	1.6	341	4.7	2.24			11.98	10	112.27	1	30.9
1339	B	2	1	1950	3	67	1	1	1	3	4	2	1	1	20	2	2	2		2		2	1	7	3	3	144	65	31.35	111	61		96	8.9	16.7	1.69	5.31	3.06	1.49	260	8.3	0.08	21.98	6	16.99	10	251.7	1	40
1340	B	2	2	1956	11	61	5	4	6	4	4	2	1	1		2	2	2		2		2	1	7	3	3	158	61	24.44	120	85	86	87	4.8	6.8	2.15	5.66	3.6	1.19	455	5.6	1.6			13.49	16.13	180.74	1	57.7
1341	B	2	1	1953	9	64	1	2	6	5	4	2	1	2		2	1	2		2		2	1	7	3	3	155	61	25.39	153	85	87	73	5.4	9.6	2.76	6.9	4.2	1.61	355	5.8	12.35	11.96		23.99	10	240.19	1	36.6
1342	B	2	2	1980	10	36	1	2	2	3	4	2	1	1	25	2	2	2		2		2	2	1	2	2	155	43	17.9	113	78	72	83	4.6	5	3.85	5.03	2.39	1.35	329	5	3.65			380.9	196.9	115.6	1	29.3
1343	B	1		1957	9	60	1	4	6	4	4	2	1	1	38	2	2	2		2		2	1	7	3	3	161	75	28.93	186	109	101	85	6	8.8	2.01	4.33	2.31	1.29	462	5.7	1.1			23.15	15.73	213.68	1	50.1
1344	B	2	1	1970	4	47	1	3	3	4	4	2	1	1	15	2	1	2		2		2	2	1	3	3	158	66	26.44	133	78	84	76	5.2	8.1	0.88	4.86	2.86	1.43	315	5.5	0.88			346.1	96.68	162.93	1	26.3
1345	B	2	1	1972	7	45	1	4	3	5	4	1	1	1	35	2	2	2		2		2	2	1	3	2	157	50	20.28	115	86	73	85	4.6	8.2	2.89	4.08	1.93	1.23	279	4.6	2.87			12.36	17.77	149.03	1	28.7
1346	B	1		1978	6	39	1	4	3	5	4	2	3			2	2	2		2			2	7	3	3	163	78	29.36	130	80	87	76	4.9	4.8	8.82	5.32	0.89	0.93	508	5.4	1.38			14.02	10	109.29	1	30.8
1347	B	2	2	1979	1	38	1	1	3	3	4	2	1	2		2	1	2		2		2	2	1	2	2	152	48	20.78	143	110	68		4.9	6.9	0.98	5.16	2.89	1.5	269	5	0.01	17.08	5.7	21.6	10	76.47	1	36.9
1348	B	1		1958	11	59	1	3	3	5	4	2	3	2		2	2	2		2		2	2	1	3	1	163	70	26.35	142	98	93	67	5	5.4	1.09	5.73	3.26	1.73	535	4.8	1.51			34.14	23.55	138.53	1	45.1
1349	B	1		1987	4	30	1	4	3	4		2	2			2	2	2		2			2	7	3	3	155	53	22.06	121	73	74	83	4.4	6.4	3.17	6	2.91	1.86	377	4.7	1.31			12.22	10	91.81	1	44.3
1350	B	2	2	1981	10	36	1	3	3	5	4	2	1	2		1	2	2		2			2	2	3	3	146	47	22.05	122	67	67		5	6.3	1.14	5.04	2.78	1.64	315	4.7	2.63			11.56	10	229.91	1	41.4
1351	B	1		1973	4	45	1	3	3	5	4	2	3	2		2	2	2		1	2		2	7	3	3	171	66	22.57	139	101	83	101	12.8	24.4	2.15	3.99	2.31	0.96	382	11.2	1.08			15.54	11.88	131.71	1	52.3
1352	B	1		1977	12	40	1	4	3	5	4	2	3	2		2	2	2		2			3	7	3	3	167	61	21.87	125	78	83	76	4.6	6.7	1.24	6.17	4.07	1.43	443	5.1	0.55			16.39	10	97.49	1	44.1
1353	B	2	2	1974	8	43	1	2	4	3	1	2	1	1	25	2	2	2		2		2	1	7	3	2	150	58	25.78	174	110	81	85	4.7	5.9	1.44	5.78	3.08	1.71	381	5	2.47			11.39	13.69	54.76	1	40.2
1354	B	1		1984	10	33	1	4	3	3	4	2	3	2		2	2	2		2		3	2	7	2	2	167	58	20.8	119	94	77	104	4.4	5.6	1.67	5.55	3.14	1.69	412	5	0.26	19.02	4.79	12.13	10	135.54	1	38.4
1355	B	1		1975	2	42	1	3	3	4	4	2	3			2	2	2		2			1	7	3	3	163	64	24.09	164	143	86	98	5.4	8.8	3.58	7.37	3,75	1.67	365	5.4	1.58			19.67	16.23	160.12	1	53.4
1356	B	1		1967	4	50	1	3	3	5		2	3			2	2	2		2		2	2	7	3	3	165	58	21.3	90	49	82	76	5.7	7	2.23	4.36	1.97	1.42	426	5.2	0.47			14.82	10	270.2	1	65.1
1357	B	1		1970	4	47	1	4	3	1	4	2	3	2		2	2	2		2			2	7	3	3	164	45	16.73	112	85	85	89	4	4.6	2.55	6.49	3.47	1.86	529	5.2	1.61			17.76	19.55	65.41	1	38.6
1358	B	2	1	1969	10	48	1	1	1	3	1	2	1	1	1	2	2	2		2		2	1	7	3	2	155	52	21.64	145	100	74	85	5.3	7.8	0.55	4.24	1.82	1.79	323	5.2	1.18			252.1	140.3	264.94	1	34.7
1359	B	1		1959	10	58	1		3	2		2	2	1		2	2	2		2		2		7	3	3	170	64	22.15	113	88	92	81	4.7	4.6	2.09	6.1	3.36	1.6	362	5.1	0.64			31.83	13.17	110.72	1	45.9
1360	B	2	1	1989	11	28	1	3	2	3	4	2	1	1	10	2	2	2		2			2	7	3	3	151	65	28.51	109	74	78	84	4.9	6.5	1.12	4.7	3.05	1.15	455	3.9	0.79			10.86	10	119.91	1	21.1
1361	B	2	2	1071	11	46	1	2	1	4	4	2	1	1		2	2	2		2		2	2	2	3	3	153	79	33.75	114	70	93	78	5.4	7.1	1.78	5.8	3.46	1.43	412	5.1	0.91			90.35	12.9	378.42	1	31.1
1362	B	2	1	1962	7	55	1	0	2	2	4	2	1	2		2	2	2		2		2	1	1	3	3	160	71	27.73	113	76	94	97	5.3	9.9	0.94	4.52	2.92	1.14	536	4.7	1.55			8.18	10	58.11	1	34.6
1363	B	2	1	1971	9	46	1	2	1	3	4	2	1	1		2	2	2		2		2	2	1	2	2	143	50	24.45	126	82	76	84	5	5.3	1.51	8.09	4.87	1.96	472	5.2	1.52			8.79	14.6	119.44	1	42.2
1364	B	1		1972	9	45	1	4	3	5	4	2	1	2		2	2	2		2		2	2	7	2	2	167	61	21.87	133	98	85		4.8	6.8	3.17	6.46	3.54	1.52	477	5.2	2.2			17.63	13.64	61.53	1	29.1
1365	B	1		1960	7	57	1	2	2	3		2	1	2		2	2	2		2		2	2	1	2	3	170	61	21.11	135	83	77	74	4.8	8.2	1.94	6.21	3.77	1.47	459	5.6	1.65			18.3	16.62	73.23	1	51.8
1366	B	1		1978	10	39	1	4	3	5		2	1	2		2	2	2		2		2	2	6	1	2	163	66	24.84	125	83	90	88	4.8	5.7	9	5.86	1.16	0.98	579	4.9	1.5			5	10	106.72	1	36.1
1367	B	2	2	1971	2	46	1	2	1	3	4	2	1	2		2	2	2		2		2	2	7	3	2	148	64	29.22	126	87	85	73	4.8	7.6	0.53	4.32	2.62	1.28	340	5	3.1			6.09	10.42	157.97	1	35.6
1368	B	1		1989	7	28	1	3	6	1		2	3	2		2	2	2		2		2	2	1	2	2	173	71	23.72	126	78	86	87	4.6	6.5	1.18	4.06	2.3	1.21	459	5	2.61			8.9	13.27	226.27	1	56.7
1369	B	1		1944	9	69	1	2	2	1	4	2	1	2		2	2	2		2	5	2	2	7	3	3	180	54	16.67	122	81	88	74	7	7.8	0.58	5.08	3.04	1.51	500	6.3	3.08			7.1	10	203.74	1	33.6
1370	B	1		1958	11	58	1	3	3	4		2	3			2	2	2		2			2	7	3	3	161	58	22.38	140	82	77	86	29.8	36.9	3.58	5.97	3.21	1.4	321	12.1	1.01			23.5	12.68	53.06	1	34
1371	B	2	1	1985	2	38	1	2	6	6	4	2	1	1		2	2	2		2			2	7	3	3	147	52	24.06	103	68	71	76	4.3	6.7	0.25	4.26	2.12	1.67	344	5.1	2.15			7.15	12.23	167.73	1	22.8
1372	B	1		1977	10	40	1	3	2	3		2	2	1	2	2	2	2		2		2	2	7	3	3	162	52	19.81	120	78	69	74	4.4	5	1.5	5.31	2.83	1.58	426	4.9	1.29			8.34	14.53	34.17	1	68.2
1373	B	1		1971	10	46	1	2	2	3		2	1	2		2	2	2		2		2	2	7	3	3	167	79	28.33	138	83	97	75	5.4	7.3	1.85	5.03	3.13	1.22	454	5.3	2.69			9.69	10	260.82	1	32.2
1374	B	2	1	1976	1	41	1	3	3	5	4	2	1	2			2			2			2	7	3	3	157	60	24.34	123	83	83	82	4.7	7.9	15.8	8.27	1.85	1.07	388	4.4	1.29			7.13	10.98	62.92	1	43.2
1375	B	1		1962	7	55	1	2	2	3	4	2	3			2	2	2		2				7	3	3	158	69	27.64	121	86	97	79	4.9	7.7	2.06	7.16	4.54	1.52	464	5.3	2.51			17.1	10	164.44	1	47.8
1376	B	2	2	1995	8	22	1	3	2	4	5	2	1	1	15	2	2	2		2			2	7	3	3	158	53	21.23	95	66	69	82	4.9	7.4	0.87	4.55	2.16	1.6	304	5	1.53			494.7	27.75	214.33	1	39.8
1377	B	2	1	1970	12	47	1	2	2	1	4	2	1	1	30	2	2	2		2		2	2	7	2	2	156	45	18.49	110	66	69	63	4.8	4.5	0.47	4.39	2.22	1.6	266	4.3	0.6			8.89	10	217.83	1	41.3
1378	B	1		1965	10	51	1	2	2	5	4	2	2	1	10	2	2	2		2		2	2	7	3	2	169	74	25.91	125	85	87	74	13.7	25.2	1.2	6.38	4.15	1.55	500	10.6	0.87			9.59	13.79	124.19	1	51.2
1379	B	2	2	1975	12	41	1	3	6	5	4	2		1	20	2	2	1	4	2		2	2	7	3	2	150	56	24.89	99	65	85	85	4.7	4.8	0.57	5.21	2.48	1.97	224	4.4	0.92			133.9	242.7	76.02	1	41.3
1380	B	2	1	1986	10	31	1	2	6	2	4	2	1	1	5	2	2	2		2		3	2	1	2	2	158	57	22.83	88	60	78	66	5.4	7.3	1.42	4.09	2.2	1.31	290	5	2.72			13.86	99.9	142.23	1	29.8
1381	B	2	1	1978	6	39	1	2	2	4	4	2	1	1	20	2	2	2		2			2	7	3	3	152	56	24.24	123	82	78	81	4.3	6	1.99	5.46	2.43	1.99	289	4.7	0.31			12.16	10	164.26	1	52.7
1382	B	2	2	1977	4	40	1	2	2	3	4	2	1	1	15	2	2	2		2		2	2	7	3	3	165	73	26.81	114	73	86	82	4.8	6.5	1.03	5.73	2.94	2.02	206	5.1	0.21	15.5	4.77	15.36	10.09	134.47	1	34.8
1383	B	2	1	1968	12	49	1	2	2	3	4	2	1	1	20	2	2	2		2			2	7	3	3	151	63	27.63	133	76	85	68	4.8	5.7	2.34	4.56	2.26	1.38	301	4.8	1.27			15.91	10	184.86	1	35.9
1384	B	2	2	1974	2	42	1	2	2	4	4	2	1	2		2	2	2		2		2	2	3	3	3	147	48	22.21	103	69	63	96	5.5	8.5	0.54	5.34	2.21	2.33	278	5	1.78			16.56	24.23	172.71	1	37.1
1385	B	2	2	1974	4	44	1	2	2	4	4	2	1	2		2	2	2		1	2		2	7	3	3	153	48	20.5	126	78	73	101	4.8	7.3	0.71	3.29	1.69	1.16	411	2.7	0.5			13.9	17.06	237.14	1	61.8
1386	B	1		1958	8	58	1	3	4	1		2	3	1	2	2	2	2		2		3	3	7	3	3	158	51	20.43	94	65	72	69	4.5	7.4	2.28	4.22	2.53	0.97	503	5.2	1.37			10.83	10	134.01	1
1387	B	2	1	1955	1	62	1	0		5	4	2	1	1		2	2	2		2		2		7	3	3	155	71	29.55	178	90	94	102	8.5	12	2.6	2.78	2.06	1.05	219	7.4	1.23			17.43	10	131.41	1	36.5
1388	B	2	1	1941	3	76	1	0	4	1	4	2	1	2		2	2	2		2		2	1	7	3	3	155	60	24.97	129	76	84	73	5.2	6.6	0.93	4.5	2.26	1.51	316	5.2	1.47			17.01	14.53	284.42	1	40.5
1389	B	2	1	1954	1	63	1	0	2	3	4	2	1	2		2	1	2		2		2	2	2	3	3	158	73	29.24	92	66	93	99	4.7	10.1	4.07	5.88	2.99	1.18	502	5.2	2.2			17.27	10.32	113.26	1	38.9
1390	B	2	2	1942	3	65	1	2	6	4	4	2	1	2		2	2	2		2		2	1	7	3	3	155	66	27.47	148	96	98	101	5.3	8.6	1.95	5.41	3.39	1.18	283	5.6	2.98			12.28	10	99.6	1	27.3
1391	B	2	1	1986	9	30	1	4	6	5	4	2	1	1	10	2	2	2		2		2	2	7	3	2	157	62	25.15	128	77	98	78	5.5	11.5	2.24	3.27	1.75	0.89	400	5.4	3.2			10.61	28.88	123.01	1	30.2
1392	B	1		1975	1	42	1	4	6	5	4	2	3	1	30	2	2	2		2		2	2	7	3	2	175	68	22.2	128	77		78	5.1	11.3	4.01	5.8	2.51	1.51	488	5.3	1.33			12.2	10	151.89	1	68.8
1393	B	1		1947	11	70	1	4	3	5		2	1	1		1	1	2		2		2	2	6	2	2	162	63	24.01	116	68	94	77	8.6	20.1	2.84	3.86	1.5	1.2	456	8.5	1.8			13.75	12.15	85.06		49.2
1394	B	2	1	1955	10	62	1	2	6	3	4	2	1	1	50	2	2	2		2		3	1	2	3	3	167	85	30.48	152	95	97	84	5.8	8.3	2.31	5.59	3.21	1.4	464	5.4	2.18			34.92	397.8	112.29	1	43.1
1395	B	1		1970	6	47	1	2	3	2	4	2	3			2	2	2		2		3	2	7	3	3	164	70	26.03	112	80	95	80	5.1	8.3	5.54	6.69	2.32	1.54	434	5.4	0.64			10.53	12.55	88.47	1	33.8
1396	B	1		1955	7	62	1	4	6	6		2	1			2	2	2		2		2	3	7	3	3	168	64	22.68	140	89	81		4.5	8.3	0.66	4.61	2.8	1.19	456	5	1.7			12.61	10	122.27	1	70
1397	B	2	2	1953	7	64	1	3	6	6	4	2	1	2		1	1	1	5	2		2	2	7	3	3	148	48	21.91	115	79	64	97	4.8	7.3	0.65	5.64	2.78	2.08	338	5.7	2.12			16.62	21.14	111.62	1	43.8
1398	B	2	1	1944	10	73	1	0	6	4	4	2	1	2		2	2	2		2			1	7	3	3	151	46	20.17	176	106	71	128	6.7	5.2	0.87	6.9	2.53	2.21	338	4.9	1.96			99.92	11.35	149.49	1	37.5
1399	B	1		1959	5	58	2	3	4	4	4	2	1	1	2	2	2	2		2		2	2	7	3	3	158	59	23.63	130	86	89	76	5.2	7.6	1.34	4.76	2.42	1.56	299	5.3	2.11			16.48	13.04	120.89	1	67
1400	B	2	1	1943	8	74	1	0	6	4	4	2	1	2		2	2	2		2			1	7	3	3	145	48	22.83	197	99	82	106	5.7	9.7	0.93	5.95	3.63	1.75	341	5.5	2.64			12.39	14.86	143.11	1	33.7
1401	B	2	2	1986	12	30	1	4	3	5	5	2	1	1	5	2	2	2		2			2	7	3	3	147	53	24.53	115	81	74	88	5.1	9.5	1.03	3.3	1.92	0.97	326	4.8	2.6			16.74	10	175.1	1	26.8
1402	B	2	2	1988	8	29	1	2	6	5	4	2	3	2		2	2	2		2			2	7	3	3	160	47	18.36	97	73	71	90	4.9	6.6	1.35	4.46	2.58	1.22	340	4.8	2.33			11.04	14.24	7.19	1	45
1403	B	2	2	1969	8	48	1	0	6	4	4	2	1	1	35	2	2	2		2			2	7	3	3	152	58	25.1	131	85	86	74	5.6	9.7	2	6.27	3.83	1.45	378	5.8	0.85			13.11	10	168.32	1	37.5
1404	B	1		1963	10	54	1	3	1	3	4	2	3	2		2	2	2		2		2	1	7	3	3	157	52	21.1	148	90	81	83	5.1	8.5	3.4	6.91	3.71	1.41	398	5.9	0.93			32.95	15.93	152.53	1	70
1405	B	2	2	1977	4	40	1	1	2	3	4	2	1	2		2	1	2		2		2	2	7	3	3	159	55	21.76	129	69	75	86	4.7	11.3	0.82	4.1	2.24	1.41	358	5	0.01	26.05	7.77	600	289.6	337.61	1	31.2
1406	B	2	2	1953	8	64	1	0	2	3	4	2	1			2	2	2		2		2	2	7	3	3	154	50	21.08	107	85	88	83	5.8	12.8	2.78	7.26	4.2	1.72	380	6	0.64			16.4	10	98.68	1	41.8
1407	B	1		1953	9	64	1	1	2	3	4	2	3	1	40	2	2	2		2		2	3	7	3	3	151	46	20.17	90	60	73	89	4.6	6.4	1.29	4.93	3	1.28	305	3.7	1.55			13.58	13.09	89.66	1	51.9
1408	B	2	2	1957	9	60	1	1	6	4	4	2	1	2		2	2	2		2		3	2	7	3	3	148	50	22.83	112	71	81	77	4.8	5.3	1.26	6.79	4.54	1.59	347	4.9	1.53			49.12	40.56	161.86	1	30.2
1409	B	2	1	1954	6	63	1	1	2	2	4	2	1	2		2	2	2		2			1	6	2	2	156	49	20.13	152	89	72	82	6.3	8.7	1.58	4.66	2.41	1.44	287	5.2	0.83			14.2	10	183.03	1	33.7
1410	B	1		1953	9	64	1	3	6	2	4	2	2	2		2	2	2		2		2	3	7	3	2	168	64	22.68	138	93	90	89	5.6	12.5	1.51	6.17	4.25	1.29	436	4.5	1.61			11.72	13.12	107.31	1	43.1
1411	B	1		1982	3	35	1	2	2	3	4	2	3	2		2	2	2		2			3	7	3	3	173	69	23.05	125	90	84	75	5	7.1	1.28	7.12	4.61	1.6	440	5	1.47			23.51	15.55	171.92	1	53.7
1412	B	2	1	1981	11	35	1	2	2	3	4	2	1	1	12	2	2	2		2			2	7	3	3	151	41	17.98	101	66	61	83	4.7	5.1	0.61	5.7	3.31	1.76	313	5.1	4.38	11.61		17.92	388.4	3518.22	1	51.2
1413	B	2	1	1964	7	52	1	4	6	5	4	2	1	1	20	1	1	2		2			2	2	3	3	150	61	27.11	150	83	80	86	4.9	7	1.09	5.58	3.15	1.8	276	5.5	9.93	15.19		18.25	15.36	71.84	1	43.5
1414	B	2	1	1959	2	58	1	3	1	2	4	2	1	2		2	1	2		2			2	6	2	3	155	48	19.98	139	62	73	84	6.3	7.3	0.56	4.62	1.93	1.89	223	5.6	0.05	22.81	7.2	600	4000	131.48	1	43.2
1415	B	2	2	1978	1	38	6	2	6	3	4	2	1	1	20	2	1	2		2			2	1	2	2	145	45	21.4	121	113	64	77	5.2	5.2	1.5	5.26	2.47	1.72	306	5.3	1.4			16.93	22.44	281.93	1	35.2
1416	B	2	1	1954	1	63	1	3	1	4	3	2	1	2		2	2	2		2		2	1	3	2	2	155	62	25.81	176	67	94	76	8	22	1.22	7.02	3.1	2.47	286	7.9	4.76	12.07		17.86	15.11	293.9	1	23.8
1417	B	2	1	1940	12	77	5	3	1	4	3	2	1	2		2	2	2		1	2	3	2	7	3	2	156	52	21.37	134	99	77	75	7.2		2.69	5.47	2.79	1.54	410	6.9	1.22			19.59	17.07	80.07	1	30.6
1418	B	2	1	1955	2	62	1	2	1	3	3	2	1	2		2	2	2		2		2	2	1	2	2	155	60	24.97	135	65	88	82	5.9	5.6	1.35	4.6	2.59	1.42	321	5.7	9.92	11.92		135.1	642.4	338.48	1	18.2
1419	B	2	2	1971	5	46	1	3	6	3	4	2	1	1	20	2	2	2		2		2	2	1	2	2	150	45	20	100	60	78		5.1	8.5	1.8	5.3	2.95	1.33	304	5	4.94	18.81		13.09	13.75	184.39	1	29.1
1420	B	1		1964	5	53	1	4	3	3		2	3	1	28	2	2	2		2		2	2	6	3	2	167	65	23.31	98	61	85	84	5.7	5.9	2.09	5.79	3.29	1.39	420	5.5	2.21			13.73	15.65	320.11	1	31.5
1421	B	2	1	1968	6	48	1	4	6	5	4	2	1	2		2	2	2		2			2	6	2	3	151	58	25.44	110	74	82	72	5.1	10.7	4.08	4.52	1.84	1.06	239	5.6	5.78	15.64		50.15	383.3	213.45	1	30.3
1422	B	1		1949	12	68	1	3	1	3		2	3	2		2	2	2		2		2	2	1	2	3	164	60	22.31	117	70	86	103	5	10	2.22	5.17	2.43	1.71	362	5.4	1.8			11.64	42.77	143.08	1	37.9
1423	B	2	2	1969	11	48	1	2	6	3	4	2	1	1	20	2	2	2		2		3	3	6	3	2	150	47	20.89	109	58	70	80	4.7	5	0.66	3.95	1.96	1.46	301	5.5	2.24			122.1	33.87	183.6	1	38.6
1424	B	2	2	1965	6	52	1	3	6	3	4	2	1	1	2	2	2	2		2		3	2	7	2	2	160	59	23.05	126	66	87	68	5.1	7.2	1.73	5.51	3.2	1.56	343	5.2	0.79			13.75	14.22	30.92	1	32.5
1425	B	1		1966	12	51	1	4	1	3		2	1	2		2	2	2		2		2	1	7	2	2	171	77	26.33	157	49	98	91	5	7.2	1.93	6.88	3.62	2.11	395	5.4	1.67			14.29	15.88	340.37	1	59.4
1426	B	2	2	1967	12	49	1	2	1	3	4	2	1	2		2	2	2		2		3	2	1	2	2	162	65	24.77	139	76	87	96	5.1	8.2	0.55	4.32	2.5	1.23	310	5.5	3.05			11.9	15.66		1	39.3
1427	B	2	1	1953	2	64	1	2	1	3	4	2	1	2		2	2	2		2		2	2	1	3	3	150	57	25.33	126	68	93	80	6.4	13.9	2.05	6.65	3.99	1.58	320	6.3	0.97			254.7	610	96.01	1	31.9
1428	B	2	1	1959	4	58	1	3	1	5	4	2	1	1	10	2	2	2		1	2	2	2	7	3	3	145	44	20.93	150	71	78	103	11		6.69	6.26	1.22	1.42	189	9.2	1.78			19.35	13.76	74.84	1	34
1429	B	1		1961	2	56	1	3	1			2	3	2	20	2	2	2		2		2	3	7	2	2	172	79	26.7	140	80	93	85	6.6	9.6	2.28	5.8	3.54	1.17	271	6.2	1.88			21.07	17.52	67.03	1	45
1430	B	2	2	1965	7	52	1	3	6	4	4	2	1	1	25	2	2	2		2			2	7	2	3	154	57	24.03	137	82	85	79	5.3	9.4	1.14	6.17	3.53	1.72	437	5.6	6.28	15.88		85.22	323.1	100.51	1	45
1431	B	1		1963	5	54	1	3	1	6		2	3	2	30	2	1	2		2		3	1	1	3	3	164	65	24.17					4.7	8.5	1.17	4.46	2.64	1.18	360	4.7	0.005	32.47	10.68	62.71	413.3	74.77		60.3
1432	B	1		1963	12	54	1	4	3	4	4	2	3	1	36	2	2	1	3	2		2	2	3	1	2	166	81	29.39	100	66		74	4.8	8.9	0.92	5.85	3.57	1.46	483	5.3	1.1			12.96	15.83	151.81	1	44.8
1433	B	1		1986	4	31	1	4	3	2		2	3	2		2	2	2		2		2	2	7	3	3	170	77	26.64	120	80	94	75	4.5	7.9	2.35	5.89	3.4	1.38	412	5.5	2.04			14.79	15.1	127.87	1	43.4
1434	B	1		1966	6	51	5	3	6	4	4	2	1	1	25	2	2	2		2			1	1	2	2	160	61	23.83	172	83	80	73	5.5	8.1	5.1	6.33	2.95	1.27	442	4.3	1.57			12.38	16.99	135.46	1	30.6
1435	B	2	2	1958	5	59	6	2	6	3	4	2	1	1	30	2	2	2		2		2	1	1	2	2	156	53	21.78	164	104	74	82	5.7	8.5	1.3	6.11	3.72	1.35	415	5.7	0.96			19.74	17.6	23.21	1	47
1436	B	1		1936	11	81	1	1	1	4	4	2	3			2	2	2		2			1	7	3	3	161	61	23.53	151	74	92	100	8.2	11	0.93	4.06	2	1.37	381	5.7	3.46			28.66	15.38	108.77	1	35.4
1437	B	1		1956	6	62	1	3	1	2	4	2	1	2		2	2	2		2		3	2	1	2	1	169	71	24.86	134	74		118	5.4	7.8	3.79	6.62	3.39	5.7	466	5.8	1.72			17.93	12.2	134.01	1	35.8
1438	B	1		1982	8	35	1	4	6	5	4	2	3	2		2	2	2		2		2	3	76	3	3	168	67	23.74	141	88	91		6	10	3.76	4.39	1.87	1.26	518	5.9	1.27			13.61	17.11	211.3	1	42.3
1439	B	1		1965	7	51	6		1	3		2	1	2		2	2	2		2		2	2	7	3	3	168	54	19.13	100	70	77	85	4.6	6.3	1.23	5.77	3.34	1.63	481	5.4	2.73			16.84	15.12	378.07	1	46.6
1440	B	2	1	1986	4	31	6	4	3	3	4	1	1	2		2	2	2		2		2	2	1	2	2	156	42	17.26	103	77		123	5.3	7.4	1.92	5.49	2.71	1.85	318	5.3	1.55			28.66	224.7	37.01	1	27
1441	B	2	1	1967	10	49	1	3	1	3	4	2	1	2		2	1	2		2		2	2	7	3	2	156	63	25.89	128	77	78	99	5.3	8	0.85	4.48	2.06	1.62	306	5.2	0.15	18.67	5.42	131.4	18.77	155.46	1	29.1
1442	B	1		1976	9	41	6	4	6	3		2	3	1	15	2	2	2		2		2	2	6	2	2	170	69	23.88	116	78	93	70	5.2	4	2.54	5.31	2.98	1.22	380	6	1.7			15.96	13.1	108.33	1	44
1443	B	1		1961	11	55	1	3	1	4		2	3	1	20	2	2	2		2		2	2	7	3	3	170	67	23.18	161	83	81	65	5.2	6.2	0.84	5.16	2.99	1.33	326	5.5	4.11			180.1	15.12	227.1	1	49.4
1444	B	2	1	1950	11	67	1	2	1	4	4	2	1	2		2	2	2		2		2	3	7	3	3	143	50	24.45	142	78	84	67	5	7.7	1.5	6.25	3.61	1.45	333	5.1	2.39			21.51	21.47	45.03	1	31.3
1445	B	1		1957	7	60	6	3	1	4	4	2	3	1	20	2	2	2		2			1	1	1	1	166	69	25.04	144	85	97	67	5.3	4.9	2.26	5.39	3.06	1.15	654	5.7	2.18			17.53	16.95	91.49	1	57.9
1446	B	2	1	1955	1	62	1	2	3	5	4	2	1	2		2	2	2		2			2	6	3	3	156	52	21.37	149	64	80	74	5.8		2.25	5.27	2.94	1.4	419	6.2	2.78			23.26	14.72	47.29	1	37
1447	B	1		1963	12	53	6	2	1	3		2	1	1	10	1	2	2		2		2	3	1	3	3	163	64	24.09	139	82		68	6.5	9.6	2.61	5.44	2.44	1.82	303	6.3	1.46			18.05	11.7		1	46.1
1448	B	1		1962	4	55	1	3	1	4	4	2	1	2		2	2	1	3	2		2	2	1	2	2	164	55	20.45	93	64		77	5.4	6.9	0.74	4.56	2.33	1.65	437	4.9	2.18			16.23	15.23	154.45	1	47.7
1449	B	1		1954	4	63	1	3	6	5		2	3	2		2	2	2		2			2	6	3	3	167	76	27.25	112	68	98	80	5.2	6.7	0.99	4.57	2.77	1.15	419	5.2	1.3			18.96	12.6	85.63	1	33.8
1450	B	1		1970	9	47	1	4	6	3		2	3	1	20	1	2	2		2		2	2	6	2	2	167	61	21.87	99	71	78	93	3.8	4.5	0.96	5.5	3.56	1.17	423	5.4	2.29			189.2	234.7	246.32	1	39.5
1451	B	1		1956	10	60	1	3	1	3		2	3	1	38	2	2	2		2			2	7	3	2	169	61	21.36	125	64	82	62	5	6.5	0.95	4.62	2.35	1.59	636	5	0.29			18.64	13.58	274.18	1	45.9
1452	B	2	2	1980	4	37	6	3	1	4	4	2	1	2		2	2	2		2		2	2	1	3	2	148	49	22.37	110	67	72	82	5.2	5.4	1.01	3.73	1.69	1.38	264	5.5	2.37			17.99	14.19		1	34.5
1453	B	1		1962	7	55	6	4	3	3		2	3	2		2	2	1	2	2		2	2	7	2	2	168	82	29.05	119	81	102		5	9	2.52	5.83	3.21	1.41	355	5.8	0.81			27.75	13.66	136.71	1	44.9
1454	B	2	2	1970	2	47	1	2	2	4	4	2	1	2		2	2	2		2		3	3	7	2	3	157	67	27.18	119	74	82	82	4.6	9.3	1.99	5.61	3.14	1.38	456	5	1.31			32.31	22.39	104.8	1	31.3
1455	B	1		1976	5	41	1	3	1	3		2	3	1	23	1	1	1	4	1	2	3	2	7	3	2	170	82	28.37	110	63	94	76	5.9	10.6	1.35	4.89	2.82	1.04	341	6.3	2.46			481.9	12.81	161.61	1	42.9
1456	B	2	2	1978	7	38	1	3	6	3	4	2	1	1	12	2	2	2		2		2	2	7	3	2	156	59	24.24	94	49	76	82	4.5	5.4	0.6	3.48	1.48	1.5	348	5.3	1.03			31.88	13.62	30.42	1	26.8
1457	B	2	2	1966	2	52	6	2	6	2	4	2	1	1	25	2	2	2		2		2	1	7	3	3	160	61	23.83	160	100	86	108	14.1	27.7	1.09	8.36	1.23	1.07	202	12.5	3.14			26.62	45.7	46.7		26
1458	B	2	1	1967	4	50	1	2	1	3	4	2	1	2		2	2	2		2		2	2	7	3	2	151	54	23.68	119	78	79		5.2	7.9	1.4	5.47	1.5	3	329	5.6	2.96			25.17	98.61	77.02	1	34.6
1459	B	2	2	1960	9	57	1	3	6	3		2	1	2		2	2	2		2		2	2	6	3	3	165	50	18.37	120	80	29	62	4.5	4.8	1.22	5.78	1.49	3.29	343	5.3	4.36	14.56		25.54	15.83	144.44	1	35.2
1460	B	2	1	1966	3	51	1	3	3	3	3	2	1	1		2	2	2		2		3	3	7	3	2	160	65	25.39	134	120	86	40	4.9	10.1	1.96	5.26	1.2	2.9	327	5.8	1.88			32.35	15.26	272.88	1	29.4
1461	B	2	1	1935	5	82	6	0	6	4	4	2	1	1	20	2	2	2		2		3	2	7	3	3	156	57	23.42	140	70	83	55	4.9	7.3	2.1	5.77	3.3	1.43	425	5.8	4.47	16.35		24.59	873.9	249.63	1	33
1462	B	1		1969	12	48	1	4	1	4	4	2	3	1		1	1	2		2		2	2	7	2	2	168	68	24.09	125	83	96	70	4.7	7.2	0.75	3.94	1.81	1.31	330	5.2	0.005	26.96	9.25	600	46.67	155.52	1	39
1463	B	1		1962	8	55	1	3	6	5	4	2	3			2	2	2		2			2	1	2	2	165	66	24.24	104	69	81	70	5.3	7	1.45	5.02	3.23	1.14	385	5.9	2.97			24.6	14.73	120.44	1	30.8
1464	B	2	1	1964	2	53	6	3	6	3	4	2	1	1	20	2	2	2		2		2	2	3	2	2	165	56	20.57	120	89	82	114	5.3	8.2	3.03	5.92	2.99	1.34	373	5.7	1.65			21.79	17.16	149.37	1	23.7
1465	B	1		1964	6	53	1	4	6	3	4	2	3			2	2	2		2			1	1	2	1	173	80	26.73	155	98	90	78	4	9.2	2.32	3.95	1.9	1.25	461	5.8	1.27			22.7	16.2		1	22.9
1466	B	2	1	1965	1	52	1	3	1	3	4	2	1	1	30	2	2	2		1	2	3	2	7	2	2	157	58	23.53	124	77	80	90	6.5	6.7	0.98	5.58	3.1	1.4	235	6.9	2.33			19.78	13.93	168.28	1	29.6
1467	B	1		1958	9	58	1	4	6	4	4	1	1	2		2	2	2		2			2	7	3	1	171	58	19.84	107	77	79	85	4.8	5.9	1.07	6.43	2	2.89	318	5.7	2.11			18.95	12.39	79.12	1	27.6
1468	B	2	1	1961	1	66	6	2	6	2	4	2	1	2		2	2	2		2			2	1	2	2	147	53	24.53	144	79	79	89	5.4	8	1.53	5.18	2.95	1.38	422	5.5	0.005	37.36	11.36	35.77	22.49	96.9	1	36.9
1469	B	1		1976	1	41	1	4	6	3		2	3			2	2	2	4	2			3	7	3	3	169	62	21.71	106	74	79	72	5.1	7.5	1.93	5.99	3.94	1.25	375	4.5	1.01			34.65	16.33	294.87	1	33.2
1470	B	1		1959	12	58	1	4	1	3		2	3	1	30	2	2	2		2	1	2	2	7	1	2	173	84	28.07	111	56	99	83	5.4	6.93	1.98	5.12	3.07	1.2	371	6.1	2.3			20.39	17.33	66.07	1	28.6
1471	B	2	2	1974	2	42	1		2	1	4	2	1	2		2	2	2		2		2	2	1	3	3	150	54	24	114	67	78	73	4.6	5.2	0.78	3.93	1.18	2.07	335	5.2	1.56			15.47	43.21	151.47	1	29.9
1472	B	2	2	1964	8	52	1	3	1	3	4	2	1	1	30	2	2	2		2		2	3	7	3	2	150	59	26.22	126	87	84	83	5.1	5.6	1.46	6.93	4	1.43	331	5.6	2.03			13.98	17.76	113.44		24.3
1473	B	2	1	1943	9	75	1	2	1	3	4	2	2	2		1	2	2		2		2	2	7	3	3	159	49	19.38	121	75	75		4.9	6	2.05	4.62	2.34	1.41	390	5.6	1.92			16.76	20.28	168.33	1	46.7
1474	B	1		1962	3	55	1	3	6	4		2		1	20	2	2	2		1	2	3	1	6	2	2	165	70	25.71	135	89	86	70	5.3	11.5	3.31	6.58	3.88	1.43	420	6.4	1.57			13.98	15.84	76.35	1	32.7
1475	B	1		1966	4	51	6	2	1	2	4	2	3	2		2	2	2		1	2	2	2	1	1	3	166	61	22.14	109	71	81		7.3		1.35	4.19	1.87	1.55	368	6.1	1.08			16.97	16.9	173.46	1	51.3
1476	B	2	1	1938	8	79	1	1	1	2	4	2	1	2		2	2	2		2				7	3	3	150	50	22.22	143	68	29	60	8.4	8.3	1.65	4.96	2.69	1.42	364	5	2.97			15.09	49.52	80.15	1	19
1477	B	1		1962	5	55	1	3	1	3	4	2	1	2		1	2	2		2			1	1	2	2	163	67	25.22	118	76	85	77	6.9	5	1.37	4.89	2.25	1.64	350	5.5	1			12.34	13.49	89.54	1	28.7
1478	B	1		1963	3	54	1	3	1	3		2	3	1		1	2	2		2		2	2	7	3	2	176	63	20.34	111	77	75	75	5.5	2.8	1.94	6.82	3.74	1.9	425	5.9	1.82			10.99	13.68	146	1	38.5
1479	B	2	2	1971	4	46	6	4	6	4	4	2	1	2		2	2	1	3	2		3	2	7	3	1	158	56	22.43	126	76	83	70	5	7.5	2.2	5.63	3.31	1.46	327	5	1.05			14.9	15.53	223.62	1	30.6
1480	B	2	1	1961	5	56	1	2	1	3	4	2	1	2		2	2			2	3	1	1	234	3	2	153	64	27.34	122	83	89	71	5.8		3.75	3.75	1.38	1.18	380	6	1.79			13.61	17.28	307.02	1	30.9
1481	B	1		1949	5	68	1	3	1	3		2	3	1	30	2	2	2		2			1	1	3	2				177	103			6.2		2.03	5.53	3.54	1.05	434	6.4	1.58			21.93	18.18	69.17	1	54.6
1482	B	1		1959	9	67	6	2	1	3		2	3	1	10	2	2	2		2		2	2	1	2	2	168	62	21.97	133	83	86	104	6.9		1.01	3.26	1.53	1.03	150	7.2	2.25			16.69	14.6	81.61	1	67
1483	B	1		1962	2	55	6	3	6			2	3			2	2	2		2			2	7	3	3	165	65	23.88	120	75	32		4.8	3.9	3.66	5.06	2.05	1.38	390	3.9	1.96			16	14.6	100.09		35
1484	B	2	1	1954	2	63	1	2	1	2	4	2	1	2		2	1	2		2			2	7	3	3	162	55	20.96	120	75	30		5.7	9.8	1.81	6.08	3.61	1.43	473	6.1	2.49			22.6	21.31	79.04	1	32.1
1485	B	2	2	1958	1	59	1	3	1	2	4	2	1	2		2	2	2		2			2	7	3	3	160	69	26.95	120	80	32	68	5.7	9.3	3.09	5.2	2.96	1.14	427	5.7	2.27			13.44	15.13	140.14	1	28.7
1486	B	2	1	1962	2	55	6	2	1	3	4	2	1	2		2	2	2		2		2	2	7	3	2	168	68	24.09	140	84	93	79	5.2	7.4	1.18	5.45	2.8	1.69	281	5.1	1.54			25.55	216.4	231.65	1	28.5
1487	B	2	2	1976	11	40	1	3	1	4	4	1	1	2		2	2		2	2		2	2	1	2	2	156	52	21.37	101	70	74		4.9	5.9	1.11	6.2	3.19	2.1	305	5.7	2.89			13.54	14.55	69.82	1	28.5
1488	B	2	2	1955	6	62	1	3	6	4	4	2	1	2		2	2	2		2			2	7	3	2	160	47	18.36	138	82	72	106	5.2	7.8	1.4	5.92	3.08	1.96	349	5.7	2.2			14.76	16.33	254.39	1	35.1
1489	B	2	1	1964	12	53	6	2	6	2	4	2	1	1	2	2	2	1	4	2		2	3	7	3	3	150	43	19.11	120	80	71	65	5.55	6.3	1.22	4.52	2.65	1.35	350	5.3	1.16			8.49	12.07	50.16	1	25.6
1490	B	2	1	1969	1	48	1	3				2	1			2	2	2		2		2	2	7	3	3	169	71	24.86	120	80	32	72	6.5	9.6	1.89	4.6	2.48	1.33	337	5.7	2.82			8.73	1364	118.24	1	27.8
1491	B	2	2	1968	11	48	1	3	1	3	4	1	1	2		2	2	2		2		2	2	1	2	2	168	71	25.16	128	86	88	91	5.3	8.4	1.54	4.55	2.41	1.35	293	5.3	8.01	11.34		396.2	617.6	254.48	1	46.6
1492	B	2	1	1948	5	69	6	3	6	3	4	1	1	1	35	2	2	2		2			2	2	3	1	142	44	21.82	131	53	80	68	5.4	6.1	1.67	4.74	2.5	1.47	297	6.4	3.92			9.48	14.92	97.75	1	32.5
1493	B	2	2	1984	8	33	1	4	3	4	4	2	1	2		2	2	2		2		2	2	1	2	2	156	52	21.37	107	63	73	80	5.3	5.4	1.01	5.15	2.93	1.61	284	5.5	0.78			12.57	14.34	13.79	1	30.5
1494	B	1		1964	1	53	1	3	6	3		2	3	2		2	2	2		2		3	2	6	2	2	165	68	24.98	137	70	89	69	5.4	7.3	2.01	7.13	4.23	1.62	455	5.3	0.58			11.98	13.31	184.31	1	36.7
1495	B	2	1	1982	10	35	1	2	2	4	4	2	1	1	20	2	1	2		2			2	7	3	3	159	52	20.57	109	60	69	94	4.8	4.8	0.66	4.48	1.89	1.81	220	4.8	5.37	16.96		167.5	508.9	100.82	1	33.1
1496	B	2	2	1979	6	38	1	2	6	1	3	2	1	1	15	2	2	2		2		2	2	1	2	2	150	64	28.44	168	71	87	70	5.2	7.3	0.78	4.88	2.64	1.36	303	5.2	3.1			14.04	15.42	2027.43	1	30.6
1497	B	1		1957	5	60	1	3	1	3		2	2	2		2	2	2		2		2	1	7	3	3	167	70	25.1	168	68	91	78	4.7	7	0.81	6.16	3.64	1.81	307	5.5	1.91			12.29	14.28	130.46	1	39.4
1498	B	2	1	1964	12	53	1	3	1	2	4	2	1	2		1	1	2		2			2	7	3	3	150	60	26.67	116	70	85	74	5.6	10.3	3.17	7.58	4.21	1.69	356	6.1	11.1	12.3		600	894.5	230.49	1	32.4
1499	B	2	2	1970	8	47	1	3	3	4	4	2	1	2		2	2	2		2		2	2	6	2	2	158	53	21.23	114	75	70	67	5	4.7	0.95	5.87	3.28	1.72	217	5.1	2.59			192.6	78.45	60.37	1	41.9
1500	B	2	1	1966	4	51	1	3	2	3	4	2	1	1	5	2	2	2		2		3	2	6	3	3	135	40	21.95	131	66	66	103	4.9	10.2	1.75	6.71	3.97	1.62	262	6	4.3	15		10.95	11.54	270.73	1	25.8
1501	B	2	2	1952	10	65	6	1	2	4	4	2	1	1	30	2	2	2		2		2	2	7	3	3	150	53	23.56	139	79	82	81	5.2	6.3	1.04	5.68	3.16	1.68	321	5.8	3.2			10.77	14.67	97.14	1	49.8
1502	B	1		1950	7	68	1	3	6	4		2	3			2	2	2		2		2	2	1	2	2	162	58	22.1	156	73	82	78	10.8		1.07	5.6	3.35	1.4	305	9.7	0.96			15.33	11.39	212.79	1	38.3
1503	B	1		1942	8	75	1	2	1	6		2	1	2		2	2	2		2			2	6	2	3	165	74	27.18	140	95	95	103	5.4	14.7	2.81	6.08	3.41	1.28	467	6.8	3.17			15.5	13.45	243.7	1	34.9
1504	B	2	1	1931	4	82	1	0	2	3	4	2	1	2		2	2	2		2		3	1	7	3	3	135	52	28.53	153	74	87	79	9.4	20.6	2.34	6.25	3.25	1.65	291	8.4	2.9			13.91	14.55	189.97	1	44
1505	B	1		1963	1	54	1	3	6	5		2	3	1	10	2	2	2		2		2	1	3	1	2	178	98	30.93	131	89	112	90	5.3	8.3	2.63	6.93	4.35	1.44	393	5.8	1.54			12.4	16.48	266.34	1	35.9
1506	B	1		1960	10	56	1	4	6	5		2	2	2		2	2	2		2		2	2	1	3	2	170	64	22.15	115	71	84	86	5	6.4	1.47	5.23	3.15	1.39	400	5.6	1.54			8.79	14.52	160.17	1	36.7
1507	B	2	2	1967	7	49	1	4	1	5	4	2	1	1		2	2	2		1	2	2	2	1	2	3	163	62	23.34	115	64	82	76	6.2	15.9	1.12	5.02	2.86	1.39	217	7.1	2.24			10.61	15.04	168.22	1	25.2
1508	B	1		1961	11	56	1	3		5		2	3	2		2	2	2		1	2	1	2	7	2	2	166	68	24.68	161	74	94	81			3.97	6.47	3.15	1.29	480	9.7	1.69			12.15	17.38	132.74	1	24.3
1509	B	1		1957	9	60	1	2	1	4		2	3	2		2	2	2		2		2	3	7	3	3	175	77	25.14	157	88	93	74	5.5	5.7	1.35	6.29	3.33	1.56	311	6	3.04			10.69	13.09	115.13	1	44.7
1510	B	1		1957	5	60	6	2	1	4		2	1	2		2	2	2		2			2	6	2	2	163	73	27.48	134	91	98	84	11.7	11.1	1.67	8.73	5.12	1.66	368	6	1.11			28.43	16.71	187.02	1	41.7
1511	B	2	1	1957	3	60	1	2	2	1	4	2	1	2		2	2	2		2		2	3	7	3	3	153	53	22.64	120	70	85	70	5.4	9.5	4.8	6.57	2.96	1.28	337	5.8	4.66	14.11		85.08	109.6	43.98	1	29.2
1512	B	1		1952	12	24	1	2	6	2		2	3	1	40	2	2	2		2		2	3	7	3	2	165	57	20.94	154	86	79	97	5.4	7.1	1.22	4.54	2.4	1.27	333	5.8	1.72			13.57	15.31	304.2	1	50.5
1513	B	1		1950	8	66	6	3	1	4		2	3	2		2	2	2		2		2	2	1	3	2	168	63	22.32	122	69	86	88	4.6	6.5	1.2	4.43	2.13	1.39	388	5.2	2.12			9.96	15.71	156.51	1	35.2
1514	B	2	1	1960	7	57	5	3	2	3	4	2	1	1	10	2	2	2		2	5	2	3	3	3	3	147	67	31.01	146	81	96	72	6.4	9	1.37	4.89	2.82	1.21	425	5.9	3.57			12.2	82.35	70.08	1	15.6
1515	B	2	1	1958	6	60	6	2	6	1	1		1	2		2	1	2		2			2	7	3	3	159	57	22.55	139	72	83	84	5.4	6.4	1.52	5.3	2.83	1.59	290	5.6	2.61			7.99	16.65	253.58	1	37.4
1516	B	2	1	1946	5	71	1	1	2	1	4	2	1	2		2	2	2		1	1	1	1	1	2	2	154	50	21.08	186	78	83	79	10.4		0.92	5.14	2.79	1.44	266	7.9	1.72			13.69	16.94	199.84	1	24.6
1517	B	1		1959	10	67	1	4		1		2	1	1	35	2	2	2		2			2	67	1	1	170	66	22.84	140	86	86	91	8.1		1.44	5.44	3.13	1.24	575	6.2	7.33	19.37		13.32	15.12	137.64	1	32.8
1518	B	2	1	1958	11	59	1	3	6	2	4	2	1	2		2	2	2		2		2	2	1	2	2	153	59	25.2	140	105	84	127	5.1	7.3	2.44	5.8	2.88	1.73	331	5.8	2.93			12.64	16.16	202.8	1	31
1519	B	2	1	1952	1	65	1	2	1	2	4	2	1	2		2	2	2		2			2	7	3	2	152	42	18.18	124	64	73	62	7.5		1.07	3.61	1.91	8.98	324	6.3	5.86	13.59		273	17.9	116.22	1	36.8
1520	B	2		1970	20	47											2			2			2	7	3	3	155	54	22.48	140	66	78		6	9.9	1.1	5.72	3.42	1.52	377	5.7	1.28			15.56	17	135.85	1	40.5
1521	B	2	1	1959	4	68	6	2	1	3	4	2	1	1	39	2	1	2		2			2	6	2	2	144	45	21.7	114	64	76		5.6	7.2	1.26	6.44	3.43	1.64	258	5.9	4.08			52.45	523.5	88.86	1	27.6
1522	B	2	1	1962	3	55	1	2	1	3	4	2	1	1	28	2	2	2		2		2	1	7	2	1	154	55	23.19	157	84	80	105	5.3	7.1	1.58	6.75	4.28	1.46	272	5.9	3.57			12.04	16.15	344.98	1	33.7
1523	B	1		1933	11	83	1	2	1	3		2	1	2		2	2	2		1	2	3	1	7	3	2	163	70	26.35	152	80	103	82	11.7		1.55	5.79	3.41	1.6	339	8.8	6.66	19.83		12.28	15.33	104.22	1	33.3
1524	B	2	1	1950	7	67	1	0	1	4	4	2	1	2		1	2	2		2		2	1	6	2	2	150	47	20.89	190	65	82	75	6	5.6	1.81	6.62	3.91	1.71	227	5.4	1.85			14.19	15.26	261.76	1	35.5
1525	B	1		1962	5	55	1	3	3	4	4	2	3	2		2	2	2		2		2	2	7	3	2	157	59	23.94	129	77	85	71	5.4	6.7	2.28	5.88	3.11	1.16	475	5.4	1.05			87.89	72.91	261.84	1	37.6
1526	B	1		1948	3	69	1	3	6	4		2	1	2		2	2	2		2		2	2	7	3	3	173	62	20.72	118	70	85	72	7.3		2.16	5.26	2.83	1.15	458	7.7	2.84			15.74	16.08	166.39	1	40.8
1527	B	2		1973	4	44	1	2	2	1	4	2				2	2			2			2	7	2	2	166	66	23.95	108	67	84	78	6	8.9	0.62	5.91	3.17	1.85	259	6	1.31			13.78	13.33	293.78	1	27.7
1528	B	2	2	1982	12	35	6	4	3	4	4	2	1	2		2	2	1	3	2		2	2	1	2	2	160	87	33.98	125	85	104		5.2		1.25	5.25	3.19	1.34	331	5.8	2.52			15.48	17.5	289.22	1	35.6
1529	B	2	2	1980	1	37	6	3	1	3	4	2	1	2		2	2	2		2		2	2	7	3	2	158	55	22.03	133	78	81	119	5.7	9.2	1.31	6.66	3.75	1.85	138	5.5	1.09			14.58	15.98	159	1	27.7
1530	B	2	1	1965	1	52	6	3	1	3	4	2	1	1	30	2	2	2		2		2	2	7	3	2	157	52	21.1	106	67	74	81	4.7	5.6	0.53	4.82	2.25	1.63	252	5.4	2.01			8.83	11.14	163.3	1	32.1
1531	B	2	2	1960	1	55	6	2	6	2	4	2	1	2		2	2	2		2		3	3	7	3	1	160	59	23.05	131	80	89	85	5.2	6.7	0.89	6.17	3.21	2.11	175	5.6	4.42	16.47		25.89	76.49	367.17	1	33.3
1532	B	2	1	1954	9	62	6	2	6	1	4		1	2		2	2	2		2		2	3	7	3	3	155	54	22.48	132	86	84	105	6.8	9.7	1.04	4.48	2.42	1.32	320	6.3	1.37			600	263.9	307.6	1	35.6
1533	B	2	2	1969	2	48	6	2	1	2	4	2	1	2		2	2	2		2		2	2	1	3	3	156	61	25.07	128	76	85	72	5.3	5.6	1.16	5.04	2.99	1.31	338	5.4	1.22			15.62	14.5	346.13	1	35
1534	B	1		1951	6	66	1	4		1			3	2		2	2	1	5	2			2	5	3	3	170	67	23.18	134	74	90	78	5.1	4.2	1.61	6.08	3.95	1.41	416	5.5	1.04			12.54	11.3	156.21		37.4
1535	B	2	1	1964	7	53	1	3	6	2	4	2	1	1		2	2	2		2		2	2	7	2	3	155	68	28.3	110	74	89	78	5.1	6.1	1.36	4.65	2.35	1.26	207	5.9	4.18			15.61	13.43	192.78	1	31.8
1536	B	2	1	1944	5	73	1	1	1	3	4	2	1	2		2	2	2		2		2	1	2	3	1	150	60	26.67	143	71	90	76	4.8		1.83	7.08	3.95	1.67	353	5.7	1.49			14.38	13.89	277.7	1	30.5
1537	B	2	1	1959	6	56	1	2	1	2	4	2	1	1	34	2	1	2		2		2	2	1	2	2	152	59	25.54	108	70	91	90	5.6	7.5	1.03	5.39	2.6	1.92	281	5.3	0.005	19.11	5.77	18.43	17.37	171.36	1	32.7
1538	B	1		1951	8	66	1	3	1			2	2			2	2	2		2		2	1	7	3	3	172	80	27.04	152	92	95	91	5.7	10.8	1.43	5.61	3.4	1.33	418	5.8	2.62			18.72	16.12	82.92		35.6
1539	B	2	2	1954	4	65	5	1	6	2	4	2	1	2		2	2	2		2		2	2	7	3	1	148	62	28.31	133	69	96	67	5.1	8.4	1.52	5.87	2.93	1.73	247	5.7	2.78			20.5	16.49	253.29	1	29.3
1540	B	2	2	1967	9	50	1	2	1	2	4	2	1	2		2	2	2		2			2	7	3	3	165	53	19.47	121	75	74	108	4.8	11.2	0.57	5.11	2.51	1.67	292	5.9	0.89			18.05	13.87	220.97	1	31.7
1541	B	2	1	1954	6	62	1	1	1	4	4	2	1	2		2	2	2		2		2	2	1	3	2	160	50	19.53	114	62	83	67	5.6	10.8	4.05	5.48	2.57	1.35	274	6	1.58			35.61	23.69	140.38	1	22.8
1542	B	2	1	1960	10	57	1	3	1	3	4	2		2		2	2	2		1	2	2	1	7	3	3	152	58	25.1	146	73	87	92	6.8		3.35	5.31	2.56	1.21	391	6.8	4.05			32.07	78.91	182.77	1	24
1543	B	1		1964	7	53	1	3	1	3		2	2	2		2	2	2		2		2	2	7	3	2	166	79	28.67	123	70	102	76	5.3	3.6	2.55	6.08	3.55	1.45	509	5.7	0.9			37.17	15.34	167.08	1	46.5
1544	B	2	1	1962	6	55	1	2	6	1	4	2	1	2		2	2	2		2		2	2	1	3	3	153	58	24.78	194	86	85	82	5.8	8.3	1.33	5.1	2.65	1.27	206	5.7	1.07			38.06	20.11	360.35	1	19.7
1545	B	2		1958	9	50	6	4	1	5	4	2	1	1	40	2	1	2		2		2	2	1	3	2	159	60	23.73	111	62	84	70	4.9	5.7	0.55	4.94	2.52	1.52	355	5.7	5.36	17.13		14.06	13.06	243.82	1	31.9
1546	B	2	2	1964	7	52	1	2	6	2	4	2	1	1	30	2	2	2		2		2	2	1	2	2	149	60	27.03	137	81	83	97	4.9	8	1.55	6.32	3.77	1.57	358	6	1.45			16.29	17.66	153.85	1	38.1
1547	B	2	2	1963	5	54	1	2	2	1	4	2	1	2		2	1	2		2			2	7	3	3	155	56	23.31	137	79	81	94	5	7.8	1.31	4.89	2.11	1.59	244	5.1	2.58			16.59	16.22	43.39	1	29.6
1548	B	1		1958	9	59	6	4	3	4		2	1	1		2	2	2		2		2	2	7	1	1	167	71	25.46	101	64	87	84	5.4	6.7	2.03	6.51	3.75	1.76	393	5.9	1.64			35.9	25.92	749.82	1	57.6
1549	B	2	2	1953	6	62	1	2	6	2	4	2	1			2	2	2		2		3	1	6	3	3	159	48	18.99	142	81	77	93	5.4	6.6	2.26	6	3.63	1.38	321	5.9	1.33			35.06	16.77	197.41	1	31.4
1550	B	1		1952	8	64	1	3	6	3		2	1	2		2	2	2		2		2	2	7	2	2	174	70	23.12	127	90	92	71	5.8	9.5						5.3	3.54			28.19	15.77	168.69	1	69.5
1551	B	2	1	1964	10	53	1	3	1	2		2	1	2		2	2	2		2		2	2	1	2	2	158	59	23.63	106	71	87	106	5.4	6.3	7.93	8.43	2.28	1.62	405	6	1.15			18.66	17.88	28.58	1	45.4
1552	B	2	1	1953	2	64	1	2	6	3	4	2	1	2		2	2	2		2		2	2	7	3	3	152	52	22.51	115	71	80	86			1.62	4.76	2.63	1.3	246	7.2	1.55			86.82	67.52	58.14	1	45.7
1553	B	2	1	1954	1	63	6	3	1	2	4	2	1	2		2	2	1	45	1	2	3	3	7	2	2	159	60	23.73	150	93	75	93	6.1	7.1	0.95	6.93	4.13	1.31	489	6.4	2.75			15.68	16.71	230	1	39.5
1554	B	2	1	1965	3	52	6	2	1	2	4	2	1	2		2	2	2		2		3	3	7	3	3	150	50	22.22	168	78	79	105	5.9	8	1.31	5.02	2.47	1.45	348	5.1	1.93			18.59	13.33	403.4	1	40.1
1555	B	2	1	1943	6	74	6	1	1	2	4	2	1	2		2	2	2		2		3	2	6	3	3	149	56	25.22	137	80	90	96	6.1	5.6	1.98	5.56	3.03	1.56	368	5.9	6.72	15.57		20.04	770.2	213.43	1	36.8
1556	B	2	2	1981	9	36	1	2	6	1	4	2	1	1		2	2	2		2		2	2	7	2	3	155	66	27.47	100	56	84	72	4.7	6.8	0.52	5.4	2.72	1.6	361	5.5	2.63			116	164.4	230.78	1	31.8
1557	B	2	1	1957	8	60	6	1	1	2	4	2	1	2		2	2	1	5	1	2	2	2	7	3	2	164	56	20.82	103	65	85	70	4.7	5.4	0.83	5.85	3.16	1.83	239	5.8	2.06			20.77	18.97	238.3	1	34.4
1558	B	2							6			2	1	2		2	2	2		1	2	3	2	7	3	3	156	105	43.15	110	70		80	6.5	11.4	1.3	5.47	3.33	1.36	356	6.6	2.2			19.16	66.25	57.07		38.8
1559	B	2	1	1958	4	59	1	2	1	4	4					2	2	1	2	1	2		1	7	3	3	154	59	24.88	149	83	83	78	5.6		1.77	7.71	4.6	1.81	296	4.2	2.8			26.46	20.17	151.82	1	21.8
1560	B	1		1993	3	24	6	4	1	3		2	3			2	1	1	1	2		3	3	7	3	3	170	62	21.45	129	84	73	76	5.2	4.9	2.07	6.04	3.82	1.45	370	5.2	2.91			15.54	16.31	182.76	1	36.9
1561	B	2	1	1962	4	55	1	3	6	2	4	2	1	2		2	2	2		2		2		7	3	3	162	57	21.72	124	64	83	88	4.6		1.1	6.6	2.91	2.36	264	5.5	1.82			15.74	21.76	92.96	1	35.7
1562	B	1		1959	2	57	1	3	6	4	4	2	3	1	30	2	2	2		2			3	7	3	3	167	74	26.53	123	53	100	80	7.2	16.7	4.33	6.43	3.2	0.95	384	7.7	1.93			18.61	17.2	161.42	1	31.3
1563	B	1		1964	3	53	6	3	6	4	4	2	3	2		2	2	1	3	2		3	2	7	3	1	165	73	26.81	137	86	94	90	5.3	4.1		7.06	1.19	0.77	379	5.9	2.25			600	350.6	128.61	1	50.7
1564	B	2	1	1970	8	47	6	3	6	2	4	2	1	2		2	2	2		2		2	2	7	3	1	149	49	22.07	109	60	71	102	5	5.8	0.56	4.63	2.06	1.8	238	4.3	1.39			26.24	76.01	138.19	1	42.4
1565	B	2	1	1942	6	76	6	1	1	2	4	2	1	2		2	1	2		2		3	2	1	3	2	140	47	23.98	135	64	86	100	5.1	7.3	1.16	6.8	3.93	1.29	378	6.4	0.56			16.23	14.26	42.69	1	54.1
1566	B	2	1	1963	3	54	6	2	1	2	4	2	1	1	35	2	1	2		2		2	2	7	3	2	153	44	18.8	86	56	72	100	4.8	6.7	1.32	4.74	2.21	1.73	158	6	3.42			16.4	29.19	79.95	2	30.4
1567	B	2	1	1956	2	61	6	2	1	3	4	2	1	2		2	2	2		1	2	2	2	6	2	2	155	59	24.56	112	65	81	77	6.3		1	5.65	3.25	1.48	214	6.2	2.41			126.7	19.7	187.4	1	29.6
1568	B	2	2	1961	6	55	1	2	3	3	4	2	1	2		2	1	2		2			2	7	3	3	152	57	24.67	97	69	81	88	6.1	8.3	3.08	5.72	3.27	1.19	393	5.7	2.88			18.28	17.84	116.51	1	47.2
1569	B	2	1	1967	3	50	1	3	1	3	4	2	1	1	28		2	2		2		2	2	1	3	2	159	54	21.36	116	82	81	83	5.5	5.5	1.05	6.06	3.04	1.7	295	5.9	0.69			13.72	16.56	215.13	1	40.3
1570	B	2	1	1936	6	81	1	2	1	3	4	2	1	2		2	2	2		2		2		7	3	3	157	43	17.44	145	50	66	78	5	5.3	0.95	5.74	3.4	1.51	506	5.2	1.09			49.48	129.2	66.19	1	56.1
1571	B	1		1952	2	65	6	2	1	2		2	1			2	2	2		1	2	1	2	7	3	3	169	61	21.36	136	74	85	109	5.7	9	2.19	5.23	2.82	1.27	514	5.3	2.33			14.38	14.16	219.2	1	54.5
1572	B	2	1	1955	9	62	1	2	1	2	4	2	1	2		1	2	2		1	2	1	2	7	3	3	160	60	23.44	124	87	86	77	6	8.5	1.1	5.12	2.5	1.58	250	5.9	2.02			17.87	88.52	212.26	1	24.8
1573	B	2	1	1957	10	59	1	2	1	5	4	2	1	2		2	2	1	2	2		2	2	1	2	2	160	57	22.27	149	86	83	105	7.5	12.1	0.73	5.89	2.94	1.79	288	6.5	0.77			16.07	15.95	340.54	1	36.2
1574	B	1		1945	11	71	1	2	1	2		2	3	2		2	2	1	5	2		2	2	7	3	3	174	72	23.78	122	81	100	68	5.2	7.8	0.72	3.66	1.58	1.35	458	5.7	1.72			13.69	14.77	324.11	1	43.6
1575	B	2	1	1978	10	39	1	3	6	2	4	2	1	2		2	2	1	4	2		2	2	7	3	1	146	58	27.21	102	72	82	87	5.2	7.6	2.16	6.81	4.07	1.49	293	5.7	0.94			23.98	20.8	270.8	1	28.5
1576	B	2	2	1972	6	46	1	4	3	5	4	2	1	1	20	2	2	1	5	2		2	2	6	2	2	159	56	22.15	105	70	82	84	4.8	5.9	0.7	4.61	2.02	1.57	275	5.5	1.32			23.01	18.79	82.98	1	35.1
1577	B	2		1974	10	42	6	3	1	4		2	1	2		2	2	2		2		2	2	7	2	3	152	57	24.67	157	106	87	100	6.7	7.8	1.74	4.29	2.29	1.03	315	5.4	0.63			16.81	21.81	166.5	1
1578	B	2	1	1965	4	52	6	2	6	3	4	2	1	1	20	2	2	2		2		2	1	7	3	1	151	52	22.81	154	80	82	80	5.7	8.7	1.26	4.95	2.68	1.57	274	5.8	3.81			13.27	18	62.43	1	36.1
1579	B	1		1965	3	52	6	3	1	5		2	1	2		2	2	2		2		2	2	2	2	2	167	73	26.18	145	84	92	92	5.5	4.5	1.93	9.37	6.05	1.5	363	5.4	2.68			19.16	11.82	340.54	1	53.6
1580	B	2	2	1978	3	39		2	1		4		1				2			2				7	3	3								4.2	5.4	1.28	5.32	3.21	1.14	378	5.2	2.97			17.53	17.26	541.71	1	31.9
1581	B	2	1	1957	9	60						2	1	2		2	2	2		1	2	2	1	7	3	3	136	41	22.17	153	79	72	83	9.2	8.8	0.56	5.32	3.19	1.49	229	11.7	1.75			24.22	14.67	82.63	1	28.2
1582	B	2	1	1964	2	53	6	3	6	1	4	2	1	1	27	2	2	2		2		2	3	7	3	1	150	56	24.89	142	78	77	97	5.4	11.1	1.01	5.44	2.8	1.62	305	6.5	3.22			19.3	17.64	111.28	1	48
1583	B	1		1964	1	53	1	2	1	1	4	2	1			2	2	2		2		3	2	7	3	3	169	72	25.21	120	76	97	73	5.5	6.1	2.31	6.11	3.35	1.24	430	6	3.23			16.68	14.52	184.69	1	45
1584	B	2	2	1966	2	51	6	2	1	3	5	2	1	1	7	2	2	2		1	2	3	3	7	3	2	152	59	25.54	128	78	87	106	17	30.1	2.1	6.39	3.14	1.88	298	12.3	2.52			20.63	15.01	164.02	1	43.9
1585	B	2	1	1961	6	56	6	2	2	1	4	2	1	2		2	2	2		2		2	2	7	3	3	156	56	23.01	109	70	76	85	5.3	4.8	2.1	2.43	3.94	1.86	282	5.3	1.3			10.24	13.56	260.38	1	42.4
1586	B	2	2	1983	4	34	1	1	6	3	4	2	1	2		2	2	1	4	2		3	2	7	3	1	150	52	23.11	109	63	75	84	4.3	5.1	0.41	4.12	1.73	1.6	301	5.3	2.9			40.67	420.6	188.06	1	27.4
1587	B	2	1	1961	12	56	1	3	1	2	4	2	1	2		2	1	2		2		2	2	1	2	1	148	53	24.2	151	78	77	103	6.2	6.1	0.94	7.99	4.09	2.04	274	5.19	0.96			213.5	419.3	343.02	1	57.9
1588	B	2	1	1962	6	55	1	3	1	4	4	2	1	1		2	2	2		2		2	2	7	3	3	160	70	27.34	133	76	92	71	5.7	7.6	1.01	5.38	3.07	1.63	361	5.9	4.36	13.66		279.8	544.1	109.08	1	42.4
1589	B	2	2	1962	4	55	1	3	1	3	4	2	1			2	2	2		2		2	1	7	2	3	150	56	24.89	161	78	86	97	5	9.2	1.96	5.49	1.4	2.94	328	5.4	0.83			17.76	13.9	248.25	1	39.9
1590	B	2	2	1991	11	25	6	4	6	3	5	2	1	2		2	2	2		2			2	1	2	2	158	47	18.83	121	75	70	102	4.7	4.4	1.19	5.24	2.75	1.79	242	5.4	1.86			14.57	256.5	316.39	1	21.7
1591	B	2	2	1977	12	40	1	3	4	1	4	2				2	2	1	4	2			2	5	3	1	163	48	18.07	115	78	71	118	5.2	7.4	0.59	5.25	2.72	2.01	242	5.7	4.87	15.34		17.16	492.5	314.96	1	34.8
1592	B	2	1	1963	11	53	1	3	6	5	4	2	1	2		2	2	2		2		2	2	7	3	2	160	52	20.31	93	62	79	85	4.8	4.5	1.44	5.45	2.85	1.57	289	5.6	1.65			16.09	11.85	208.55	1	43.3
1593	B	2	1	1968	12	49	1	2	1	3	4	2		1	10	2	2	2		2		2	3	7	3	3	155	50	20.81	120	70	79	93	5	9.4	0.95	5.18	2.5	1.64	268	5.4	1.58			16.47	121.9	133.7	1	38.5
1594	B	2	1	1959	5	58	1	2	1	3	4	2	1	2		2	2	2		2		1	2	7	3	3	153	53	22.64	109	74	77	101	5.3	6.4	1.03	6.47	3.43	2	302	5.5	2.44			14.54	14.07	106.02	1	29.9
1595	B	1		1963	7	54	1	3	1	4	4	2	3			2	2	2		2		2	3	7	3	3	164	49	18.22	114	80	74	78	5	11	1.86	4.19	1.74	1.51	424	5.5	1.51			15.71	13.63	184.64	1	69.2
1596	B	1		1957	9	59	6	4	6	4		2	1	1	8	2	2	2		2		2	2	7	2	2	162	69	26.29	112	82	93	86	5.3	7.1	1.54	6.66	4.46	1.34	354	5.7	1.66			14.98	15.46	137.32	1	36.7
1597	B	2	1	1958	1	58	1	3	6	4	4	2	1	2		2	2	2		2		3	1	7	3	1	151	60	26.31	143	86	91	82	4.9	5.8	1.63	6.45	3.33	1.61	316	5.3	1.11			21.95	32.67	110.93	1	41.4
1598	B	2	1	1956	8	61	1	3	1	1	1	2	1	1	7	2	2	2		1	2	2	2	7	3	3	158	48	19.23	120	70	72	88	5.2	5	0.94	5.42	3.04	1.64	216	5.9	1.26			34	85.23	376.87	1	29
1599	B	1		1961	2	55	1	3	1	2	4	2	3	2		2	2	2		2		2	2	7	3	1	165	67	24.61	145	129	94	103	5.4	7.8	0.93	4.35	2.44	1.2	351	6.2	1.49			20.45	14.2	216.05	1	41
1600	B	2	1	1963	8	54	1	3	1	2	4	2	1	2		2	2	2		2		3	2	6	2	2	150	56	24.89	130	88	85	95	5.4	8.6	5.1	8.33	3.63	1.59	322	6.2	2.48			29.06	17.44	174.03	1	39.1
1601	B	2		1963	9	54	6	2	1	2	4	2	1	2		2	2	2		2		2	2	1	2	2	155	49	20.4	136	71	72	67	4.8	6.6	1.03	6.1	3.24	2.04	201	5.8	2.97			196.9	477.5	133.2	1	37.5
1602	B	1		1963	8	54	1	4	3	4		2	3			2	2	2		2		2	1	2	3	2	168	73	25.86	153	104	91	82	5.3	8.3	2.01	5.3	2.97	1.45	416	5.4	2.65			14.72	13.38	219.15	1	31.4
1603	B	2	2	1955	4	61	6	1	6	1	4	1	1	1	8		2			1	2	1	2	1	3	1	151	72	31.58	117	80	103	93	6	9.9	1.6	5.12	2.91	1.26	363	6.6	2.01			167.4	368	268.05	1	42
1604	B	2	1	1966	7	51	1	2	1	1	4	2	1	2		2	2	2		2		3		2	3	3	149	66	29.73	105	58	88	74	6.1	9	1.38	4.71	2.65	1.26	230	6.4	1.48			22.34	17.52	172.03	1	46.9
1605	B	1		1968	5	49	6	4	1	5		2	1	2		2	2	2		2		2	2	2	2	2	151	53	23.24	122	89	74	101	5.1	5.9	0.87	5.44	2.66	1.93	253	5.2	2.41			16.04	13.76	162.95	1	31.5
1606	B	2	1	1962	10	55	1	2	6	3	4	2	1	1	30	2	2	2		2		3	3	2	3	2	162	75	28.58	114	68	95	77	5.5	7.5	3.32	5.94	2.57	1.4	416	6	2.11			23.14	386.4	220.07	1	31.5
1607	B	1		1963	3	54	1	3	6	1		2	1	2		2	2	2		2		2	3	7	3	2	162	70	26.67	138	94	93	78	4.9	8.5	3.78	8.19	4.02	1.6	448	6.1	3.07			35.58	276.3	166.9	1	57.1
1608	B	2	1	1958	5	59	1	3	1	4	4	2	1	1	3	2	2	2		2		2	2	1	3	2	154	56	23.61	95	61	81	87	4.8	8	1.01	5.68	3.13	1.85	300	5.7	1.01			15.52	16.06	208.24	1	39.2
1609	B	2	1	1963	11	54	1	1	1	2	4	2	1	2		2	2	2		2		2	1	2	3	1	150	54	24	120	65	81		5.2	7.2	1.45	5.36	2.96	1.66	339	5.9	1.73			20.01	16.06	244.2	1	40.2
1610	B	1		1974	3	43	6	3	6	2		2	1	2		2	2	2		2		3	3	7	3	3	167	71	25.46	130	78	86	75	5	5.6	2.04	5.2	3.18	1.19	472	5.6	3.72			15.71	16.51	109.48	1	46
1611	B	2	1	1957	7	61	1	3	1	2	4	2	1	2		2	2	1	4	1	2	2	2	6	3	3	150	56	24.89	108	68	100	65	5.5	6.7	2.57	6.72	3.57	1.55	279	6.1	2.53			14.81	15.84	97.29	1	32.3
1612	B	2	2	1969	5	48	6	4	3	1	4	2	1	1		2	2	2		2		2	3	7	3	3	155	60	24.97	119	99	81	81	4.9	7.8	0.7	5.14	2.71	1.71	372	5.5	1.13			18.37	18.69	212.52	1	35.5
1613	B	2	2	1971	12	46	1	3	2	3	4	2	1	2		2	2	2		2		3	3	7	3	3	159	52	20.57	119	81	76	91	5	6.2	0.66	5.45	2.6	1.83	237	5	1.35			42.67	889.3	242.11	1	41.3
1614	B	1		1966	4	51						2	1				1	2		2		3	3	7	3	3	154	52	21.93	119	81	76	67	5.7	6	0.9	5.85	2.98	2.06	349	5.7	1.1			16.27	14.93	171.03	1	43.5
1615	B	1		1969	4	48	1	3	1	5		1	2	1	20	2	2	2		2		2	2	1	3	3	160	73	28.52	114	77	95	79	4.9	9	3.07	5.11	2.82	1.17	468	5.5	1.49			19.13	16.59	333.59	1	35.9
1616	B	2	1	1950	6	67	6	1	2	1	4	2	1	2		2	2	1	5	1	2	3	1	7	3	3	155	65	27.06	131	76	89	89	5	7.1	2.49	4.87	2.71	1.24	306	5.8	2.37			23.02	39.74	188.37		27.5
1617	B	1		1946	12	70	1	2	1	3		2	1	2		2	2	2		2		2	3	3	3	2	158	50	20.03	185	98	74	90	6.7	12.3	0.91	5.41	2.8	1.84	240	6.3	3.06			20.51	14.22	283.34	1	41.2
1618	B	1		1962	9	55	1	3	6	4	4	2	1	2		2	2	2		2		3	2	7	3	3	173	69	23.05	119	76	87	92	4.6	5.4	1.01	4.35	2.49	1.22	341	5.4	1.66			23.04	15.73	156.3	1	60
1619	B	1		1959	9	51	1	3	1	4		2	1	1	30	2	2	2		2		2	2	1	1	1	162	67	25.53	145	84	92	83	4.2	8.1	1.9	5.64	2.53	1.67	568	6.3	2.64			17.53	15.62	117.74	1	46.7
1620	B	2	2	1968	7	47	6	2	4	4	4	2	1	2		2	2	2		2		2	3	7	3	3	155	54	22.48	149	83	79	97	5.5	7	0.98	5.32	2.86	1.43	260	5.8	1.37			18.98	14.24	52.04	1	28
1621	B	1		1956	9	61	1	3	1	1	4	2	1	2		2	2	1	3	1	2	3	3	7	3	3	150	100	44.44	163	95		83	4.7	6.4	1.74	5.27	3.2	1.34	592	6	1.43			22.12	17.97	265.71	1	36.9
1622	B	2	1	1945	7	75	5	1	2	1	4	2	1	2		2	2	2		1	2	2	2	7	3	3	150	60	26.67	130	82	100	79	8.5		1.61	3.35	1.4	1.33	253	6.7	2.35			15.22	16.08	396.58		38.5
1623	B	2	1	1954	4	63	1	2	1	2		2	1	1		2	2	2		1	2	2	2	7	3	3	156	70	28.76	102	75		87	5.1	6.3	0.86	5.97	2.94	1.76	375	6.2	1.43			18.17	14.13	164.74	1	25.3
1624	B	1		1952	4	65	1	2	2	4	4	2	3	2		1	1	1	34	1	2	2	2	1	1	3	159	58	22.94	142	79	83	89	4.9	4.8	0.89	4.36	2.06	1.57	442	6.1	2.26			21.95	15.35	51.57	1	43.6
1625	B	2	1	1948	8	68	1	1	6	3	4	2	1	2		1	2	2		1	2		2	7	3	3	170	68	23.53	142	80	92	90	10.8		1.16	5.46	3.04	1.71	292	9.8	1.59			29.44	16.64	148.82	1	49.4
1626	B	2	2	1974	1	43	6	2	4	5	4	2	1	1	20	2	2	2		2		2	2	7	2	2	150	48	21.33	118	59	72	76	5.2	5.8	0.75	5.93	2.24	2.49	223	5.6	1.87			20.32	15.8	95	1	33
1627	B	1		1970	5	47	1	3	4	3		2	3	2		2	2	2		2		2	3	7	2	2	162	74	28.2	141	85	97	70	5.9	11.6	25.6	8.5	1.09	1.42	295	5.9	1.65			15.49	12.04	110.53	1	30.2
1628	B	2	1	1952	3	65	6	1	1	3	4	2	1	2		1	2	2		1	2		1	6	3	3	144	48	23.15	151	96	81	71	7.5		2.25	6.1	3.42	1.48	334	7.5	2.47			21.84	15.61	51.23	1	31
1629	B	1		1962	2	55	1	1	1	1	4	2	1	2		1	2	2		2		2	1	6	3	3	164	77	28.63	155	82	100	80	4.9	4.5	0.84	3.79	2.01	1.09	381	5.5	1.45			29.06	14.6	215.9	1	49.3
1630	B	1		1955	10	62	6	3	6	2		2	3	2		2	2	2		1	2		1	7	3	3	175	67	21.88	136	73	87	72	4.5	4	1.94	6.49	3.94	1.17	562	5.6	1.02			25.53	17.87	89.68	1	40
1631	B	2	1	1957	11	60	1	2	1	1	4	2	1	2		2	2	2		1	2	1	3	7	3	3	149	53	23.87	118	66	79	73	4.9	6.8	2.42	5.12	3.03	1.21	286	6.1	2.86			47.62	12.81	229.37	1	28.8
1632	B	2	2	1963	1	53	1	2	2	1	4	2	1	2		2	2	2		2		3	3	7	3	3	155	61	25.39	120	71	82	78	5.1	6.8	0.92	5.84	3.3	1.53	263	5.9	1.54			27.8	17.37	213.8	1	50
1633	B	2	1	1953	9	64	1	0	6	2	4	2	1	2		2	2	2		1	2		3	7	3	1	153	50	21.36	192	71	84	90	11.1		0.76	6.92	3.73	1.86	281	8.2	0.21	24.32	4.89	38.9	194.4	139.55	1	49.6
1634	B	1		1952	10	65	1	2	6	4	4	2	3	2		2	2	1	5	1	2	1	2	7	3	3	164	58	21.56	112	79	73	66	4.7	6.4	1.64	6.94	4.38	1.74	373	5.2	0.67			17.14	10	229.95	1	49.1
1635	B	2	2	1983	6	34	1	4	6	4	4	2	1	1	11	2	2	2		2			2	1	2	3	145	54	25.68	125	77	79	77	4.9	5.9	0.56	3.98	2.16	1.44	357	4.8	4.09			10.09	22.65	172.77	1	46.3
1636	B	1		1980	4	37	1	2	1	4	4	2	1	1	37	1	2	1	4	2			2	7	3	3	162	55	20.96	121	85	81	90	4.9	9.5	2.66	6.46	3.83	1.58	463	5.6	1.46			15.27	10	68.11	1	63.8
1637	B	2	1	1956	10	60	1	3	3	5	4	2	1	2		2	1	2		1	2		1	7	3	3	157	63	25.56	152	91	90	84	6.1	9.6	1.73	7.82	4.9	1.67	457	5.9	1.46			12.95	11.5	197.92	1	40.3
1638	B	2	2	1984	2	34	1	2	4	4	4	2	1	1	20	2	2	2		2		2	3	7	3	3	155	47	19.56	117	82	72	121	4.9	10.2	0.76	4.23	2.46	1.37	283	5.1	1.46			20.81	10	263.01	1	35.8
1639	B	2	1	1953	7	64	1	2	2	1	4	2	1	1	23	1	2	2		1	2	1	3	7	3	3	155	60	24.97	135	87	90	85	5.2	5.9	2.21	5.99	3.79	1.33	386	5.4	1.21			11.45	12.2	222.52	1	40.4
1640	B	2	1	1967	12	49	1	2	2	3	4	2	1	1	20	2	2	2		2		2	1	7	3	3	146	45	21.11	96	56	72	96	8.1	7.7	0.62	4.97	3.15	1.32	317	5.8	0.62			600	188.2	139.52	1	49.3
1641	B	2	2	1975	4	42	1	2	3	1	4	2	1	1	15	1	2	2		2		3	2	2	3	1	145	54	25.68	113	81	80	83	5.2	5.7	1.53	6.55	4.5	1.37	361	5.4	1.76			17.57	10	178.56	1	45.5
1642	B	1		1975	7	42	1	2	6	3	4	2	3	2		2	2	2		2		2	3	7	3	3	168	58	20.55	110	71	78	85	4.7	11.8	0.84	5.21	3.16	1.56	412	5.7	0.9			12.84	12.58	167.79	1	70
1643	B	2	1	1975	11	42	1	1	2	4	1	2	1	1	20	2	2	2		2		2	2	7	3	3	160	65	25.39	120	87	92	96	6.1	12	1.04	4.42	2.77	1.11	403	6.2	1.94			15.59	16.87	94.61	1	30.7
1644	B	1		1946	8	71	1	2	2	3	4	2	1	2		2	2	2		2			3	7	3	3	165	64	23.51	128	79	84	84	4.8	7.9	1.3	6.39	3.77	1.69	429	5.5	1.13			11.5	11.13	112.06	1	47
1645	B	2	2	1977	9	39	1	2	2	3	4	2	1	1	5	2	2	2		2			2	7	3	3	138	58	30.46	103	69	88	78	4.6	7.4	0.99	5.5	3.11	1.69	336	4.9	2.97			23.49	10	188.12	1	46.7
1646	B	1		1962	3	55	1	0	2	5	4	2	3	1	10	2	2	2		2			2	7	3	3	164	52	19.33	122	80	71	86	4.6	5.4	1.1	6.25	3.99	1.63	344	5.4	0.87			13.7	14.87	215.81	1	70
1647	B	2	1	1977	10	39	1	3	2	2	4	2	1	1	10	2	2	2		2			2	7	2	2	147	42	19.44	111	73	66	98	4.8	5.5	0.69	4.39	2.37	1.49	275	5	0.42			36.06	18.62	196.11	1	38.5
1648	B	2	2	1973	4	44	1	0	2	1	4	2	1	2		2	1	2		2		3	2	2	3	1	152	53	22.94	117	82	76	92	5.1	6	0.52	3.48	1.61	1.45	253	4.2	4.26	15.52		12.33	18.04	419.15	1	28.6
1649	B	2	2	1957	6	60	1	2	2	3	4	2	1	2		2	2	2		1	2	2	2	1	2	1	149	65	29.28	141	80	92	97	5.1	10	1.86	5.84	3.49	1.52	395	5.6	1.51			19.54	18.41	160.19	1	43.1
1650	B	1		1967	4	50		1	2	3		2	3	2		2	2	2		2		2	2	1	2	2	172	75	25.35	110	85	95	83	5.4	6.9	0.98	5.25	3.39	1.28	591	5.6	1.24			23.3	16.42	75.94	1	54.6
1651	B	1		1950	7	67	1	3	2	5	4	2	1	1	15	2	1	2		1	3	2	3	7	3	3	167	65	23.31	119	99	87	114	7.5	17.8	0.7	5.57	3.49	1.53	336	6.7	1.34			12.05	10	177.11	1	43.2
1652	B	2	1	1956	9	60	1	3	2	4	4	2	1	1	15	2	2	2		1	3		1	7	3	3	148	58	26.48	134	97	91	94	5.6	12.4	3.85	4.69	2.14	1.24	337	5	1.74			358	176.6	106.08	1	28.5
1653	B	2		1968	5	49	1	3	3	3	4	2	1	1	20	2	2	2		2			1	6	2	2	156	81	33.28	152	101	104	95	7	7.2	3.26	4.55	2.31	1.09	332	5.2	0.53			11.18	31.43	542.36	1	29.9
1654	B	1		1957	10	69	1	3	2	4	4	2	1	2		2	2	2		1	2		2	7	3	3	172	61	20.62	109	78	76	89	5.7	5.6	1	4.16	1.81	1.68	397	5	1.46			12.7	10	59.92	1	54.3
1655	B	2	1	1955	3	62	1	2	2	3	4	2	1	2		2	2	2		1	2	2	2	7	3	3	150	43	19.11	98	70	74	76	4.8	8.1	1.52	5.83	3.36	1.66	305	5.4	2.76			600	500.8	316.03	1	39.5
1656	B	2	2	1971	7	37	1	2	3	3	4	2	1	1	30	2	2	2		2			2	1	2	2	157	76	30.83	133	75	86	86	5.4	6.8	0.84	4.29	2.54	1.3	321	5.4	1.24			11.57	10	109.23	1	39.8
1657	B	2	1	1960	7	57	1	3	6	3	4	2	1	1	2	2	2	2		2			3	7	3	3	166	77	27.94	120	73	97	78	5.1	9.8	1.15	5.32	2.95	1.69	286	5.2	3.77			182.3	222	125.26	1	41.8
1658	B	1		1978	9	39	1	3	2	3	4	2	1	1	25	2	2	2		2			3	7	3	3	159	63	24.92	121	89	90	76	5.5	6.3	4.71	7.53	3.87	1.24	507	5.4	1.8			146.2	57.08	171.44	1	65.7
1659	B	1		1951	8	66						2	1	1	17	2	2	2		1	2		2	7	3	3	160	50	19.53	132	101	77	94	5.6	8.5	1.53	4.44	2.12	1.62	377	5.1	3.18			14.17	10	204.61	1	31.8
1660	B	2	1	1954	6	63	1	2	2	3	4	2	1	1	10	2	2	2		1	2	3	2	1	2	1	145	46	21.88	137	74	74	82	4.9	6.8	1.15	8.34	5.49	1.95	310	5.7	0.66			87.53	419	194.77	1	37.5
1661	B	1		1952	10	65	1	2	2	3		2	3	2		2	2	2		1	2		2	1	2	2	155	44	18.31	118	76	68	74	5	4.2	0.85	5.69	3.31	1.68	402	5.2	1.11			11.69	10	254.42	1	70
1662	B	2	2	1975	9	42	1	1	2	3	4	2	1	1	30	2	2	2		2		2	2	1	2	2	154	56	23.61	122	83	80		4.4	7.8	1.77	5.87	3.54	1.46	273	5.1	1.26			11.59	14.2	107.58	1	38.8
1663	B	1		1987	10	30	1	2	2	4		2	1	2		2	2	2		2		2	2	7	2	2	165	60	22.04	135	82	76	94	4.6	3.1	1.04	4	2.21	1.22	422	5.2	1.98			18.82	10	299.87	1	50.5
1664	B	2	1	1978	10	39	1	2	2	5	4	2	1	2		2	1	2		2			3	7	3	3	157	49	19.88	115	72	73	80	5.2	4.7	0.51	5.89	3.43	1.78	353	5.1	0.55			349.4	18.51	139.74	1	41.1
1665	B	2	2	1969	7	48	1	0	2	1	4	2	1	2		2	2	2		2		3	3	1	3	2	168	60	21.26	180	91	85	102	5.3	10.8	0.88	4.5	2.6	1.36	366	5.3	0.9			25.65	14.07	165.47	1	30.3
1666	B	2	1	1969	8	48	1	2	2	5	4	2	1	2		2	2	2		2			2	7	3	3	147	51	23.6	113	75	83	66	5.1	6.6	0.69	5.27	3.36	1.44	276	5.5	0.02	18.64	4.91	600	670.5	318.62	1	47
1667	B	2	2	1975	3	42	1	2	2	1	4	2	1	1	30	2	2	2		2			3	3	3	2	153	60	25.63	122	85	83	91	7.1	8.5	1.9	7.15	4.53	1.69	281	5.6	1.15			56.88	40.88	82.61	1	30.7
1668	B	2	2	1991	6	25	1	2	2	4	4	2	1	2		2	1	2		2		2	2	7	2	2	160	64	25	141	85	83		4.6	5.6	0.57	2.72	1.39	1.01	328	4.7	0.005	20.21	5.63	246.9	331.8	122.29	1	35.7
1669	B	1		1958	10	59	1	3	1	4	4	2	2			2	2	2		2			2	7	3	3	152	52	22.51	122	69	79	82	4.8	5.9	0.59	5.79	3.85	1.5	433	5.3	1.5			11.54	177.3	187.84	1	49
1670	B	2	2	1964	4	53	1	2	6	3	4	2	1	1	20	1	2	2		2		2	2	7	3	3	147	48	22.21	90	73	76	92	4.7	5.6	0.61	5.78	3.58	1.73	293	5.1	2.36			9.43	10	74.85	1	46
1671	B	2	2	1959	4	58	1	1	6	1	4	2	1	1	5	1	2	2		2		2	2	7	3	3	155	58	24.14	117	68	83	97	4.8	10	1.99	6.52	4.1	1.5	322	5.5	2.01			17.21	13.13	95.28	1	40
1672	B	2	1	1962	10	54	1	2	6	3	4	2	1	2		2	2	2		2		2	3	7	3	3	152	55	23.81	117	61	88	77	5.6	8.1	1.57	4.73	2.71	1.34	403	5.5	1.16			27.9	13.8	86.01	1	47.2
1673	B	1		1971	3	46	1	1	2	1	4	2	3			1	2	2		2		3	3	7	3	1	164	64	23.8	120	75	84	82	5.2	10.2	0.76	4.82	3.05	1.29	352	5.2	1.46			16.86	10	106.82	1	57.8
1674	B	2	2	1948	7	69	1	1	2			2	1	1		2	1	2		1	2	3	2	1	2	1	152	49	21.21	168	119	81	107	5.3	9.7	1.32	6.52	3.71	1.88	281	5.6	2.09			11.14	10	73.36	1	56.7
1675	B	2	1	1962	8	55	1	2	6	5	4	2	1			2	1	2		2			2	7	3	3	153	41	17.51	125	81	62	83	5	5	0.71	5.3	2.61	2	226	5.1	1.43			17.78	18.22	397.12	1	45.6
1676	B	1		1954	11	63	1	2	6	4	4	2	1	1	10	2	2	2		1	2	2	3	7	3	3	163	76	28.6	137	93	95	81	5.7	10.9	1.05	5.7	3.59	1.46	500	6	1.43			15.3	10	237.89	1	50.7
1677	B	2	1	1959	4	58	1	0	6	3	4	2	1	1	30	2	2	2		2		2	1	7	3	3	147	55	25.45	149	85	88	128	6	4.4	2.79	5.58	3.03	1.31	359	5.5	2.52			21.89	13.42	124.07	1	43.9
1678	B	2	1	1947	4	70	1	1	6	1	4	2	1	1	30	1	2	2		2		3	2	7	3	1	146	52	24.39	110	67	87	71	4.7	8.4	0.85	5.27	2.7	1.79	324	5.2	0.98			420.6	16.57	253.15	1	29.7
1679	B	2	1	1965	6	52	1	2	6	4	4	2	1	1	35	2	2	2		2			2	7	3	3	143	36	17.6	93	70	68	98	5.3	5.5	0.66	6.04	4.18	1.5	383	4.4	1.13			13.63	439.7	107.61	1	41.3
1680	B	2	2	1982	1	35	1	2	2	3	4	2	1	2		2	2	2		2			2	7	3	3	164	52	19.33	103	73	71	86	4.7	7.6	0.53	6.61	3.69	2	319	4.9	1.55			18.25	10	152.44	1	42.1
1681	B	1		1980	5	37	1	3	2	4	4	2	1	2		2	2	2		2			2	7	3	3	167	58	20.8	119	75	78	87	4.8	5.6	0.81	5.07	1.92	2.49	371	5.3	1.25			11.59	11.29	125.31	1	70
1682	B	1		1954	10	63	1	3	2	3		2	2	1	8	2	2	1	5	1	2	3	2	7	3	2	165	52	19.1	144	87	83	69	6.7	7.9	0.76	6.39	3.72	1.92	405	5.3	0.73			12.19	10	99.45	1	54.6
1683	B	1		1983	3	33	1	3	2	1	5	2	3			2	2	2		2		3	3	7	3	2	163	70	26.35	120	84	88	90	5.1	5.4	0.87	5.53	3.6	1.41	580	5.3	1.18			15.47	13.79	167.53	1	70
1684	B	1		1962	9	56	1	3	2	2	4	2	3			2	2	2		2		3	3	1	2	2	175	63	20.57	116	75	85	112	6.9	9	0.65	6.86	4.9	1.43	576	5.4	0.53			14.88	10	105.85	1	61.6
1685	B	1		1955	7	62				3		2	3	2		2	1	2		1	2		2	7	3	2	157	52	21.1	118	78	71	72	5	5.6	0.97	4.24	1.93	1.6	262	5.2	1.51			300.9	591.8	158.19	1	59.9
1686	B	2	2	1957	7	60	1	0	6	5	4	2	1	1	42	2	2	2		1	2	3	3	7	3	3	158	48	19.23	135	93	77	112	6.3	17.3	0.55	4.64	2.54	1.6	427	5.7	0.81			26.41	10	219.39	1	54.2
1687	B	2	1	1962	9	55	1	1	2	3	4	2	1	2		2	2	2		2		2	2	7	3	2	157	46	18.66	128	80	76	98	5.5	7.4	2.16	3.35	1.66	0.97	338	5.4	2.51			44.45	797.3	358.91	1	49.7
1688	B	2	2	1976	11	41	1	2	1	4	4	2	1	1	16	2	2	2		2			2	7	3	3	147	54	24.99	118	81	80	91	5.2	8.3	1.43	5.64	3.51	1.51	288	5.1	1.5			11.57	10	80.45	1	37
1689	B	1		1973	6	44	1	2	3	5	4	2	3			2	2	2		2			2	7	3	3	164	70	26.03	115	59	91	64	4.8	4.5	1.7	3.45	1.71	1.17	327	4.3	3.77			11.47	12.06	101.71	1	55.4
1690	B	1		1958	9	59	1	3	3	3	4	2	3	2		1	2	2		2		2	3	7	3	3	168	73	25.86	115	83	91	82	4.8	7.3	1.49	6.79	4.23	1.5	308	5.8	18.87	14.02		26.81	12.28	55.16	1	38.4
[truncated: 14 more columns]
